# Supplementary material for: 1,3-Dimethyl-5,6,7,8-tetra­hydro-4H-cyclo­hepta­[c]thio­phene-4,8-dione
Source: Acta Crystallogr Sect E Struct Rep Online. 2010 Nov 20;66(Pt 12):o3231. doi: 10.1107/S1600536810047331 (PMC3011565; doi:10.1107/S1600536810047331)
Supplement: Supplementary file 1 [file e-66-o3231-sup1.cif]

##############################################################################
###                                                                        ###
###        Electronic paper (Acta Crystallographica Section E)             ###
###                                                                        ###
##############################################################################
#                                                                            #
# This CIF contains the data in a paper accepted for publication in Acta     #
# Crystallographica Section E. It conforms to the requirements of Notes      #
# for Authors for Section E, and has been peer reviewed under the auspices   #
# of the IUCr Commission on Journals.                                        #
#                                                                            #
# Full details of the Crystallographic Information File format               #
# are given in the paper "The Crystallographic Information File (CIF):       #
# a New Standard Archive File for Crystallography" by S. R. Hall, F. H.      #
# Allen and I. D. Brown [Acta Cryst. (1991), A47, 655-685].                  #
#                                                                            #
# The current version of the core CIF dictionary is obtainable from          #
# ftp://ftp.iucr.org/pub/cif_core.dic. The current version number is 2.4.    #
#                                                                            #
# Software is freely available for graphical display of the structure(s) in  #
# this CIF.  For information consult the CIF home page http://www.iucr.org/  #
# cif/home.html                                                              #
#                                                                            #
# This file may be used for bona fide research purposes within the           #
# scientific community so long as proper attribution is given to the journal # 
# article from which it was obtained.                                        #
#                                                                            #
##############################################################################
                                             
data_I
_audit_creation_method     SHELXL-97
_chemical_name_systematic
;
1,3-Dimethyl-5,6,7,8-tetrahydro-4<i>H</i>-cyclohepta[<i>c</i>]thiophene-
4,8-dione
;
_chemical_name_common     ?
_chemical_formula_moiety     'C11 H12 O2 S'
_chemical_formula_sum     'C11 H12 O2 S'
_chemical_formula_iupac     'C11 H12 O2 S'
_chemical_formula_weight     208.27
_chemical_melting_point     ?
_symmetry_cell_setting     orthorhombic
_symmetry_space_group_name_H-M     'P b c a'
_symmetry_space_group_name_Hall     '-P 2ac 2ab'
loop_
    _symmetry_equiv_pos_as_xyz
    'x, y, z'
    '-x+1/2, -y, z+1/2'
    '-x, y+1/2, -z+1/2'
    'x+1/2, -y+1/2, -z'
    '-x, -y, -z'
    'x-1/2, y, -z-1/2'
    'x, -y-1/2, z-1/2'
    '-x-1/2, y-1/2, z'
_cell_length_a     15.9875(6)
_cell_length_b     7.6354(3)
_cell_length_c     16.9963(6)
_cell_angle_alpha     90.00
_cell_angle_beta     90.00
_cell_angle_gamma     90.00
_cell_volume     2074.75(13)
_cell_formula_units_Z     8
_cell_measurement_reflns_used     4563
_cell_measurement_theta_min     2.40
_cell_measurement_theta_max     22.18
_cell_measurement_temperature     298(2)
_exptl_crystal_description     'block'
_exptl_crystal_colour     'yellow'
_exptl_crystal_size_max     0.30
_exptl_crystal_size_mid     0.20
_exptl_crystal_size_min     0.18
_exptl_crystal_density_diffrn     1.333
_exptl_crystal_density_meas     ?
_exptl_crystal_density_method     'not measured'
_exptl_crystal_F_000     880
_exptl_absorpt_coefficient_mu     0.282
_exptl_absorpt_correction_type     multi-scan
_exptl_absorpt_process_details     '(SADABS; Sheldrick, 2004)'
_exptl_absorpt_correction_T_min     0.9202
_exptl_absorpt_correction_T_max     0.9510
_exptl_special_details
;
;
_diffrn_ambient_temperature     298(2)
_diffrn_radiation_type     MoK\a
_diffrn_radiation_wavelength     0.71073
_diffrn_radiation_source     'fine-focus sealed tube'
_diffrn_radiation_monochromator     graphite
_diffrn_measurement_device_type     'Bruker APEXII CCD area-detector'
_diffrn_measurement_method     'phi and omega scans'
_diffrn_detector_area_resol_mean     ?
_diffrn_reflns_number     15732
_diffrn_reflns_av_R_equivalents     0.0337
_diffrn_reflns_av_sigmaI/netI     0.0204
_diffrn_reflns_theta_min     2.40
_diffrn_reflns_theta_max     25.00
_diffrn_reflns_theta_full     25.00
_diffrn_measured_fraction_theta_max     1.000
_diffrn_measured_fraction_theta_full     1.000
_diffrn_reflns_limit_h_min     -16
_diffrn_reflns_limit_h_max     19
_diffrn_reflns_limit_k_min     -9
_diffrn_reflns_limit_k_max     8
_diffrn_reflns_limit_l_min     -20
_diffrn_reflns_limit_l_max     20
_diffrn_standards_number     ?
_diffrn_standards_interval_count     ?
_diffrn_standards_interval_time     ?
_diffrn_standards_decay_%     ?
_refine_special_details
;
Refinement of <i>F</i>^2^ against ALL reflections. The weighted <i>R</i>-factor
<i>wR</i> and goodness of fit <i>S</i> are based on <i>F</i>^2^, conventional
<i>R</i>-factors <i>R</i> are based on <i>F</i>, with <i>F</i> set to zero for
negative <i>F</i>^2^. The threshold expression of <i>F</i>^2^ >
\s(<i>F</i>^2^) is used only for calculating <i>R</i>-factors(gt) <i>etc</i>.
and is not relevant to the choice of reflections for refinement.
<i>R</i>-factors based on <i>F</i>^2^ are statistically about twice as large
as those based on <i>F</i>, and <i>R</i>- factors based on ALL data will be
even larger.
;
_reflns_number_total     1822
_reflns_number_gt     1430
_reflns_threshold_expression     I>2sigma(I)
_refine_ls_structure_factor_coef     Fsqd
_refine_ls_matrix_type     full
_refine_ls_R_factor_all     0.0519
_refine_ls_R_factor_gt     0.0392
_refine_ls_wR_factor_gt     0.0995
_refine_ls_wR_factor_ref     0.1087
_refine_ls_goodness_of_fit_ref     1.022
_refine_ls_restrained_S_all     1.022
_refine_ls_number_reflns     1822
_refine_ls_number_parameters     129
_refine_ls_number_restraints     0
_refine_ls_hydrogen_treatment     constr
_refine_ls_weighting_scheme     calc
_refine_ls_weighting_details
         'calc w=1/[\s^2^(Fo^2^)+(0.0555P)^2^+0.5349P] where P=(Fo^2^+2Fc^2^)/3'
_atom_sites_solution_hydrogens     geom
_atom_sites_solution_primary     direct
_atom_sites_solution_secondary     difmap
_refine_ls_shift/su_max     0.000
_refine_ls_shift/su_mean     0.000
_refine_diff_density_max     0.159
_refine_diff_density_min     -0.289
_refine_ls_extinction_method     none
_refine_ls_extinction_coef     ?
loop_
    _atom_type_symbol
    _atom_type_description
    _atom_type_scat_dispersion_real
    _atom_type_scat_dispersion_imag
    _atom_type_scat_source
    'C' 'C' 0.0033 0.0016
                         'International Tables Vol C Tables 4.2.6.8 and 6.1.1.4'
    'H' 'H' 0.0000 0.0000
                         'International Tables Vol C Tables 4.2.6.8 and 6.1.1.4'
    'O' 'O' 0.0106 0.0060
                         'International Tables Vol C Tables 4.2.6.8 and 6.1.1.4'
    'S' 'S' 0.1246 0.1234
                         'International Tables Vol C Tables 4.2.6.8 and 6.1.1.4'
_computing_data_collection     'APEX2 (Bruker, 2004)'
_computing_cell_refinement     'SAINT (Bruker, 2001)'
_computing_data_reduction     'SAINT (Bruker, 2001)'
_computing_structure_solution     'SHELXS97 (Sheldrick, 2008)'
_computing_structure_refinement     'SHELXL97 (Sheldrick, 2008)'
_computing_molecular_graphics     'SHELXTL-Plus (Sheldrick, 2008)'
_computing_publication_material     'SHELXL97 (Sheldrick, 2008)'
loop_
    _atom_site_type_symbol
    _atom_site_label
    _atom_site_fract_x
    _atom_site_fract_y
    _atom_site_fract_z
    _atom_site_U_iso_or_equiv
    _atom_site_adp_type
    _atom_site_calc_flag
    _atom_site_refinement_flags
    _atom_site_occupancy
    _atom_site_disorder_assembly
    _atom_site_disorder_group
    S S1 0.20027(4) 0.11743(8) 0.72032(3) 0.0670(2) Uani d . 1 . .
    C C2 0.35875(12) 0.1124(2) 0.70942(10) 0.0496(5) Uani d . 1 . .
    C C3 0.32681(12) 0.1405(2) 0.63092(10) 0.0493(5) Uani d . 1 . .
    C C1 0.29639(14) 0.0980(3) 0.76406(11) 0.0575(5) Uani d . 1 . .
    C C9 0.37901(14) 0.1832(3) 0.56162(11) 0.0614(5) Uani d . 1 . .
    O O2 0.35621(12) 0.1474(2) 0.49522(8) 0.0898(6) Uani d . 1 . .
    C C4 0.24140(14) 0.1457(2) 0.62814(11) 0.0557(5) Uani d . 1 . .
    O O1 0.47614(12) 0.0907(2) 0.79362(10) 0.0882(5) Uani d . 1 . .
    C C5 0.44794(14) 0.0756(3) 0.72741(12) 0.0593(5) Uani d . 1 . .
    C C6 0.50182(13) 0.0112(3) 0.66046(14) 0.0688(6) Uani d . 1 . .
    H H6A 0.4706 -0.0746 0.6303 0.083 Uiso calc R 1 . .
    H H6B 0.5508 -0.0467 0.6819 0.083 Uiso calc R 1 . .
    C C11 0.18386(16) 0.1778(3) 0.55955(15) 0.0779(7) Uani d . 1 . .
    H H11A 0.2030 0.2778 0.5305 0.117 Uiso calc R 1 . .
    H H11B 0.1282 0.1991 0.5785 0.117 Uiso calc R 1 . .
    H H11C 0.1836 0.0768 0.5259 0.117 Uiso calc R 1 . .
    C C10 0.30152(17) 0.0610(4) 0.85104(12) 0.0842(7) Uani d . 1 . .
    H H10A 0.3411 -0.0312 0.8602 0.126 Uiso calc R 1 . .
    H H10B 0.2475 0.0258 0.8700 0.126 Uiso calc R 1 . .
    H H10C 0.3192 0.1648 0.8782 0.126 Uiso calc R 1 . .
    C C8 0.45990(15) 0.2776(3) 0.57771(14) 0.0766(7) Uani d . 1 . .
    H H8A 0.4501 0.3667 0.6174 0.092 Uiso calc R 1 . .
    H H8B 0.4778 0.3364 0.5300 0.092 Uiso calc R 1 . .
    C C7 0.53003(16) 0.1575(3) 0.60577(16) 0.0838(7) Uani d . 1 . .
    H H7A 0.5568 0.1056 0.5601 0.101 Uiso calc R 1 . .
    H H7B 0.5716 0.2277 0.6328 0.101 Uiso calc R 1 . .
loop_
    _atom_site_aniso_label
    _atom_site_aniso_U_11
    _atom_site_aniso_U_22
    _atom_site_aniso_U_33
    _atom_site_aniso_U_12
    _atom_site_aniso_U_13
    _atom_site_aniso_U_23
    S1 0.0548(4) 0.0684(4) 0.0779(4) 0.0012(3) 0.0116(3) -0.0081(3)
    C2 0.0545(12) 0.0435(10) 0.0509(10) 0.0014(8) -0.0025(8) -0.0017(8)
    C3 0.0536(12) 0.0423(10) 0.0520(10) 0.0016(8) -0.0011(8) -0.0048(8)
    C1 0.0666(14) 0.0511(12) 0.0549(11) 0.0028(9) 0.0053(9) -0.0034(8)
    C9 0.0753(15) 0.0547(12) 0.0542(12) 0.0090(11) 0.0068(10) 0.0051(9)
    O2 0.1081(14) 0.1103(15) 0.0510(9) 0.0094(11) 0.0021(8) 0.0020(8)
    C4 0.0569(13) 0.0482(11) 0.0620(11) 0.0026(9) -0.0061(9) -0.0085(8)
    O1 0.0824(12) 0.1029(13) 0.0792(11) 0.0074(10) -0.0269(9) 0.0002(9)
    C5 0.0603(13) 0.0496(11) 0.0679(12) -0.0008(10) -0.0089(10) 0.0025(9)
    C6 0.0524(13) 0.0577(13) 0.0962(16) 0.0081(10) -0.0042(11) -0.0077(11)
    C11 0.0685(15) 0.0810(16) 0.0841(16) 0.0095(12) -0.0247(12) -0.0115(13)
    C10 0.105(2) 0.0922(17) 0.0554(13) 0.0103(15) 0.0135(12) 0.0038(12)
    C8 0.0785(16) 0.0637(14) 0.0875(16) -0.0077(13) 0.0204(13) 0.0109(12)
    C7 0.0628(15) 0.0810(17) 0.1076(18) -0.0070(13) 0.0210(14) -0.0048(14)
_geom_special_details
;
All e.s.d.'s (except the e.s.d. in the dihedral angle between two l.s. planes)
are estimated using the full covariance matrix. The cell e.s.d.'s are taken
into account individually in the estimation of e.s.d.'s in distances, angles
and torsion angles; correlations between e.s.d.'s in cell parameters are only
used when they are defined by crystal symmetry. An approximate (isotropic)
treatment of cell e.s.d.'s is used for estimating e.s.d.'s involving l.s.
planes.
;
loop_
    _geom_bond_atom_site_label_1
    _geom_bond_atom_site_label_2
    _geom_bond_site_symmetry_2
    _geom_bond_distance
    _geom_bond_publ_flag
    S1 C4 . 1.713(2) ?
    S1 C1 . 1.714(2) ?
    C2 C1 . 1.367(3) ?
    C2 C3 . 1.445(2) ?
    C2 C5 . 1.485(3) ?
    C3 C4 . 1.367(3) ?
    C3 C9 . 1.480(3) ?
    C1 C10 . 1.507(3) ?
    C9 O2 . 1.217(2) ?
    C9 C8 . 1.506(3) ?
    C4 C11 . 1.505(3) ?
    O1 C5 . 1.218(2) ?
    C5 C6 . 1.509(3) ?
    C6 C7 . 1.521(3) ?
    C6 H6A . 0.9700 ?
    C6 H6B . 0.9700 ?
    C11 H11A . 0.9600 ?
    C11 H11B . 0.9600 ?
    C11 H11C . 0.9600 ?
    C10 H10A . 0.9600 ?
    C10 H10B . 0.9600 ?
    C10 H10C . 0.9600 ?
    C8 C7 . 1.525(4) ?
    C8 H8A . 0.9700 ?
    C8 H8B . 0.9700 ?
    C7 H7A . 0.9700 ?
    C7 H7B . 0.9700 ?
loop_
    _geom_angle_atom_site_label_1
    _geom_angle_atom_site_label_2
    _geom_angle_atom_site_label_3
    _geom_angle_site_symmetry_1
    _geom_angle_site_symmetry_3
    _geom_angle
    _geom_angle_publ_flag
    C4 S1 C1 . . 93.64(10) ?
    C1 C2 C3 . . 112.43(18) ?
    C1 C2 C5 . . 123.04(18) ?
    C3 C2 C5 . . 123.89(17) ?
    C4 C3 C2 . . 112.91(17) ?
    C4 C3 C9 . . 121.98(17) ?
    C2 C3 C9 . . 124.64(18) ?
    C2 C1 C10 . . 129.9(2) ?
    C2 C1 S1 . . 110.63(15) ?
    C10 C1 S1 . . 119.38(16) ?
    O2 C9 C3 . . 121.3(2) ?
    O2 C9 C8 . . 122.2(2) ?
    C3 C9 C8 . . 116.45(18) ?
    C3 C4 C11 . . 129.9(2) ?
    C3 C4 S1 . . 110.39(14) ?
    C11 C4 S1 . . 119.62(18) ?
    O1 C5 C2 . . 121.9(2) ?
    O1 C5 C6 . . 121.1(2) ?
    C2 C5 C6 . . 117.02(17) ?
    C5 C6 C7 . . 113.00(18) ?
    C5 C6 H6A . . 109.0 ?
    C7 C6 H6A . . 109.0 ?
    C5 C6 H6B . . 109.0 ?
    C7 C6 H6B . . 109.0 ?
    H6A C6 H6B . . 107.8 ?
    C4 C11 H11A . . 109.5 ?
    C4 C11 H11B . . 109.5 ?
    H11A C11 H11B . . 109.5 ?
    C4 C11 H11C . . 109.5 ?
    H11A C11 H11C . . 109.5 ?
    H11B C11 H11C . . 109.5 ?
    C1 C10 H10A . . 109.5 ?
    C1 C10 H10B . . 109.5 ?
    H10A C10 H10B . . 109.5 ?
    C1 C10 H10C . . 109.5 ?
    H10A C10 H10C . . 109.5 ?
    H10B C10 H10C . . 109.5 ?
    C9 C8 C7 . . 113.58(19) ?
    C9 C8 H8A . . 108.8 ?
    C7 C8 H8A . . 108.8 ?
    C9 C8 H8B . . 108.8 ?
    C7 C8 H8B . . 108.8 ?
    H8A C8 H8B . . 107.7 ?
    C6 C7 C8 . . 114.50(19) ?
    C6 C7 H7A . . 108.6 ?
    C8 C7 H7A . . 108.6 ?
    C6 C7 H7B . . 108.6 ?
    C8 C7 H7B . . 108.6 ?
    H7A C7 H7B . . 107.6 ?
loop_
    _geom_torsion_atom_site_label_1
    _geom_torsion_atom_site_label_2
    _geom_torsion_atom_site_label_3
    _geom_torsion_atom_site_label_4
    _geom_torsion_site_symmetry_1
    _geom_torsion_site_symmetry_2
    _geom_torsion_site_symmetry_3
    _geom_torsion_site_symmetry_4
    _geom_torsion
    _geom_torsion_publ_flag
    C1 C2 C3 C4 . . . . -0.3(2) ?
    C5 C2 C3 C4 . . . . 170.75(18) ?
    C1 C2 C3 C9 . . . . 171.89(18) ?
    C5 C2 C3 C9 . . . . -17.0(3) ?
    C3 C2 C1 C10 . . . . 177.1(2) ?
    C5 C2 C1 C10 . . . . 5.9(3) ?
    C3 C2 C1 S1 . . . . 0.3(2) ?
    C5 C2 C1 S1 . . . . -170.90(15) ?
    C4 S1 C1 C2 . . . . -0.14(16) ?
    C4 S1 C1 C10 . . . . -177.35(18) ?
    C4 C3 C9 O2 . . . . -34.1(3) ?
    C2 C3 C9 O2 . . . . 154.3(2) ?
    C4 C3 C9 C8 . . . . 144.01(19) ?
    C2 C3 C9 C8 . . . . -27.6(3) ?
    C2 C3 C4 C11 . . . . 177.76(19) ?
    C9 C3 C4 C11 . . . . 5.3(3) ?
    C2 C3 C4 S1 . . . . 0.23(19) ?
    C9 C3 C4 S1 . . . . -172.24(14) ?
    C1 S1 C4 C3 . . . . -0.06(15) ?
    C1 S1 C4 C11 . . . . -177.88(17) ?
    C1 C2 C5 O1 . . . . -26.3(3) ?
    C3 C2 C5 O1 . . . . 163.48(19) ?
    C1 C2 C5 C6 . . . . 151.22(19) ?
    C3 C2 C5 C6 . . . . -19.0(3) ?
    O1 C5 C6 C7 . . . . -103.5(2) ?
    C2 C5 C6 C7 . . . . 78.9(2) ?
    O2 C9 C8 C7 . . . . -102.1(3) ?
    C3 C9 C8 C7 . . . . 79.8(2) ?
    C5 C6 C7 C8 . . . . -49.7(3) ?
    C9 C8 C7 C6 . . . . -37.6(3) ?
data_global
_journal_date_recd_electronic     2010-11-08
_journal_date_accepted     2010-11-15
_journal_name_full     'Acta Crystallographica, Section E'
_journal_year     2010
_journal_volume     66
_journal_issue     12
_journal_page_first     o3231
_journal_page_last     o3231
_journal_paper_category     QO
_journal_coeditor_code     VM2059
_publ_contact_author_name     'Renjie Li'
_publ_contact_author_address
;
'Renjie Li'
College of Chemistry and Molecular Science
Wuhan University
Wuhan 430072
People's Republic of China
;
_publ_contact_author_email     'lirj@whu.edu.cn'
_publ_contact_author_fax     '+86 27 68756679'
_publ_contact_author_phone     '+86 27 68756679'
_publ_section_title
;\
1,3-Dimethyl-5,6,7,8-tetrahydro-4<i>H</i>-cyclohepta[<i>c</i>]thiophene-4,8-\
dione
;
loop_
    _publ_author_name
    _publ_author_address
    'Yu, Lijuan'
;
College of Chemistry and Molecular Science
Wuhan University
Wuhan 430072
People's Republic of China
;
    'Yin, Yinghui'
;
College of Chemistry and Molecular Science
Wuhan University
Wuhan 430072
People's Republic of China
;
    'Zhou, Xiaole'
;
College of Chemistry and Molecular Science
Wuhan University
Wuhan 430072
People's Republic of China
;
    'Renjie Li'
;
College of Chemistry and Molecular Science
Wuhan University
Wuhan 430072
People's Republic of China
;
    'Tianyou Peng'
;
College of Chemistry and Molecular Science
Wuhan University
Wuhan 430072
People's Republic of China
;
