# Supplementary material for: 1,3-Dimethyl-5,6,7,8-tetra­hydro-4H-cyclo­hepta­[c]thio­phene-4,8-dione
Source: Acta Crystallogr Sect E Struct Rep Online. 2010 Nov 20;66(Pt 12):o3231. doi: 10.1107/S1600536810047331 (PMC3011565; doi:10.1107/S1600536810047331)
Supplement: Supplementary file 2 [file e-66-o3231-Isup2.hkl]

# 
# h,k,l, Fc-squared, Fo-squared, sigma(Fo-squared) and status flag 
# 
data_I
_shelx_title ' 1 in Pbca' 
_shelx_refln_list_code          4 
_shelx_F_calc_maximum      324.69 
_exptl_crystal_F_000       880.00 
_reflns_d_resolution_high  0.8409 
 
loop_ 
 _symmetry_equiv_pos_as_xyz 
 'x, y, z' 
 '-x+1/2, -y, z+1/2' 
 '-x, y+1/2, -z+1/2' 
 'x+1/2, -y+1/2, -z' 
 '-x, -y, -z' 
 'x-1/2, y, -z-1/2' 
 'x, -y-1/2, z-1/2' 
 '-x-1/2, y-1/2, z' 
 
_cell_length_a    15.9875 
_cell_length_b     7.6354 
_cell_length_c    16.9963 
_cell_angle_alpha  90.000 
_cell_angle_beta   90.000 
_cell_angle_gamma  90.000 
 
_shelx_F_squared_multiplier     1.000 
 
loop_ 
 _refln_index_h 
 _refln_index_k 
 _refln_index_l 
 _refln_F_squared_calc 
 _refln_F_squared_meas 
 _refln_F_squared_sigma 
 _refln_observed_status 
   2   0   0     3984.85     3968.48     36.74 o 
   4   0   0    10392.06    10754.06     96.98 o 
   6   0   0    21027.81    21458.05    191.52 o 
   8   0   0     2195.52     2069.28     19.91 o 
  10   0   0      661.90      607.92     11.29 o 
  12   0   0     2196.17     2353.97    115.20 o 
  14   0   0        0.26        4.26      6.26 o 
  16   0   0      174.54      143.11     16.87 o 
  18   0   0      223.23      233.43     22.65 o 
   2   1   0     8761.95     9364.58     63.27 o 
   4   1   0     3449.01     3409.32     24.98 o 
   6   1   0     4304.52     4592.84     32.20 o 
   8   1   0     4108.11     4512.52     37.23 o 
  10   1   0      257.53      234.80      6.72 o 
  12   1   0      402.64      413.93     14.97 o 
  14   1   0       37.10       23.13      8.29 o 
  16   1   0       88.38       99.17     10.37 o 
  18   1   0        1.75        7.73     15.59 o 
   0   2   0       70.27       56.20      6.73 o 
   2   2   0      283.04      334.43      3.79 o 
   4   2   0     3227.79     3231.17     22.66 o 
   6   2   0      313.89      340.62      4.51 o 
   8   2   0        9.51       10.00      1.74 o 
  10   2   0      410.05      418.01      9.34 o 
  12   2   0       20.14       11.29      4.60 o 
  14   2   0      265.12      237.26     13.21 o 
  16   2   0       12.93       10.81      5.72 o 
  18   2   0        8.89        8.81     10.99 o 
   2   3   0     1497.02     1696.37     13.10 o 
   4   3   0      140.77      122.22      2.64 o 
   6   3   0      108.71      122.94      3.37 o 
   8   3   0     1212.52     1288.50     19.71 o 
  10   3   0        1.80        6.00      3.05 o 
  12   3   0      175.91      195.30     10.77 o 
  14   3   0       75.98       73.76      7.22 o 
  16   3   0       16.23       26.54     11.37 o 
   0   4   0    19265.65    20475.74    279.48 o 
   2   4   0     6482.73     6847.56     49.96 o 
   4   4   0        8.49        7.20      1.08 o 
   6   4   0      852.59      830.94     11.18 o 
   8   4   0      894.71      793.32     18.37 o 
  10   4   0       69.31       51.20      7.33 o 
  12   4   0      442.24      439.50     14.89 o 
  14   4   0        0.24       -1.53      4.40 o 
  16   4   0        3.60       -3.32      9.19 o 
   2   5   0        0.61        2.39      1.02 o 
   4   5   0       14.97       12.37      1.71 o 
   6   5   0     2954.87     2912.48     54.54 o 
   8   5   0      163.59      174.16      9.61 o 
  10   5   0       67.06       58.81      7.02 o 
  12   5   0       51.44       65.08      8.00 o 
  14   5   0       59.56       56.29      7.91 o 
   0   6   0        1.02       -1.10      3.57 o 
   2   6   0        3.34       -3.42      2.28 o 
   4   6   0       43.37       55.60      6.53 o 
   6   6   0       24.38       21.14      8.29 o 
   8   6   0      441.52      436.16     15.39 o 
  10   6   0        2.91        1.71      4.79 o 
  12   6   0      228.60      212.90     12.62 o 
  14   6   0       20.21       16.96      6.34 o 
   2   7   0        1.71        1.22      2.54 o 
   4   7   0       87.88      111.24      8.43 o 
   6   7   0        6.18        7.69      4.26 o 
   8   7   0      223.13      234.02     16.87 o 
  10   7   0        1.17        3.25      4.83 o 
  12   7   0        9.90       12.31      5.99 o 
   0   8   0      241.09      253.00     13.96 o 
   2   8   0      156.20      138.44     20.09 o 
   4   8   0       36.25       33.42      7.73 o 
   6   8   0       87.10       83.64      8.76 o 
   8   8   0        2.15        2.87      4.76 o 
   2   9   0       10.25        6.17      5.63 o 
   1   1   1     2501.82     2433.94     14.67 o 
   2   1   1     3191.37     3293.20     17.88 o 
   3   1   1      437.73      379.01      3.10 o 
   4   1   1     1035.91      939.45      5.78 o 
   5   1   1     1201.06     1142.30      7.25 o 
   6   1   1      145.96      126.35      2.05 o 
   7   1   1     2656.52     2979.50     15.12 o 
   8   1   1     2049.93     2175.31     11.49 o 
   9   1   1        3.23        6.84      0.88 o 
  10   1   1       47.07       42.25      1.74 o 
  11   1   1       45.57       36.51      2.21 o 
  12   1   1      134.16      130.12      4.54 o 
  13   1   1       95.38       95.20      5.28 o 
  14   1   1       82.10       84.24      5.37 o 
  15   1   1        0.05       -3.95      2.64 o 
  16   1   1       59.82       54.58      6.07 o 
  17   1   1        7.30        6.32      5.70 o 
  18   1   1        7.62        5.43      5.90 o 
   0   2   1   105424.00    87546.28   3354.28 o 
   1   2   1    12470.89    12593.61     67.83 o 
   2   2   1     8704.69     8735.38     45.41 o 
   3   2   1      425.93      506.54      3.82 o 
   4   2   1     3333.73     3254.86     16.07 o 
   5   2   1     6834.09     6904.19     30.83 o 
   6   2   1     3244.74     3199.33     15.91 o 
   7   2   1      335.30      370.88      3.60 o 
   8   2   1     2002.37     1773.94     10.68 o 
   9   2   1        2.93        2.91      1.08 o 
  10   2   1     1101.35     1061.72     11.47 o 
  11   2   1      198.98      189.08      4.70 o 
  12   2   1     1090.68     1105.84     13.21 o 
  13   2   1        4.93        9.91      2.22 o 
  14   2   1       15.84       22.04      4.22 o 
  15   2   1       64.38       54.87      7.06 o 
  16   2   1       48.53       28.01      8.34 o 
  17   2   1       22.77       21.14      6.00 o 
  18   2   1      175.02      158.28     15.21 o 
   1   3   1      397.46      415.42      3.54 o 
   2   3   1      107.44       79.80      1.29 o 
   3   3   1     1465.72     1559.19      8.49 o 
   4   3   1      214.25      184.09      2.27 o 
   5   3   1     1162.81     1222.06      8.16 o 
   6   3   1     3075.32     3173.19     17.83 o 
   7   3   1      836.19      954.09      7.50 o 
   8   3   1      348.73      410.34      7.15 o 
   9   3   1       19.92       24.32      2.18 o 
  10   3   1       34.99       53.16      2.96 o 
  11   3   1      163.76      156.18      9.00 o 
  12   3   1       71.33       81.17      7.98 o 
  13   3   1        3.47        0.52      2.50 o 
  14   3   1      101.08      106.09      6.29 o 
  15   3   1       11.22       16.72      5.46 o 
  16   3   1       26.82       35.21      8.91 o 
  17   3   1        9.88       18.80      8.15 o 
   0   4   1     1954.90     1995.05     17.03 o 
   1   4   1     1644.50     1715.12     11.96 o 
   2   4   1      126.55      129.51      2.52 o 
   3   4   1       56.93       62.83      1.50 o 
   4   4   1      500.28      472.75      4.27 o 
   5   4   1      691.90      706.60      5.51 o 
   6   4   1       76.99       84.34      2.34 o 
   7   4   1       81.92       89.15      4.02 o 
   8   4   1      292.77      288.72      6.21 o 
   9   4   1        6.82        4.97      3.58 o 
  10   4   1       38.15       45.26      5.10 o 
  11   4   1        2.85        5.36      3.16 o 
  12   4   1      194.40      199.66      8.28 o 
  13   4   1        5.07        0.39      2.91 o 
  14   4   1       52.96       46.07      4.85 o 
  15   4   1       18.93       20.36      4.18 o 
  16   4   1        0.11       -3.16      4.71 o 
  17   4   1       14.03       15.69      7.97 o 
   1   5   1       22.37       31.32      1.93 o 
   2   5   1      105.68      121.94      2.54 o 
   3   5   1        4.99        3.43      0.91 o 
   4   5   1      639.52      645.80      5.79 o 
   5   5   1        3.94        2.83      1.08 o 
   6   5   1        7.60        7.62      3.45 o 
   7   5   1        9.78       12.79      3.11 o 
   8   5   1      715.73      713.49     18.85 o 
   9   5   1      262.92      259.45      8.91 o 
  10   5   1       24.71       28.05      4.28 o 
  11   5   1       10.34       11.08      3.32 o 
  12   5   1       60.70       57.52      6.28 o 
  13   5   1        0.02        1.07      3.29 o 
  14   5   1       52.52       54.31      5.51 o 
  15   5   1       15.09       16.21      4.41 o 
   0   6   1     1949.20     1995.55     25.15 o 
   1   6   1      262.74      268.63      6.96 o 
   2   6   1      871.84      869.72      9.69 o 
   3   6   1       46.76       44.81      2.14 o 
   4   6   1       35.93       39.98      3.19 o 
   5   6   1        0.22       -0.45      2.41 o 
   6   6   1      131.88      136.30      6.83 o 
   7   6   1       59.54       49.55      4.86 o 
   8   6   1      181.74      170.46     10.04 o 
   9   6   1        2.57        1.64      2.90 o 
  10   6   1       63.58       74.25      5.95 o 
  11   6   1       10.20        8.50      3.77 o 
  12   6   1       90.70       85.07      8.80 o 
  13   6   1        0.67        3.39      3.78 o 
  14   6   1        4.36        7.09      3.91 o 
   1   7   1      125.70      135.64      4.56 o 
   2   7   1       44.40       48.21      3.14 o 
   3   7   1        0.04       -1.73      2.10 o 
   4   7   1        0.31        0.22      2.48 o 
   5   7   1       42.02       35.57      4.15 o 
   6   7   1      272.22      262.51      8.60 o 
   7   7   1       41.79       44.48      4.73 o 
   8   7   1       42.36       44.62      4.91 o 
   9   7   1       24.35       22.73      4.42 o 
  10   7   1       31.71       23.88      4.64 o 
  11   7   1        2.03        1.34      3.57 o 
  12   7   1        0.09        2.01      3.87 o 
   0   8   1       30.82       27.77      5.18 o 
   1   8   1       49.88       46.80      3.92 o 
   2   8   1       10.87       14.10      3.73 o 
   3   8   1        1.71       -1.18      3.06 o 
   4   8   1        6.04        0.10      3.05 o 
   5   8   1        0.05       -1.29      3.28 o 
   6   8   1        1.24       -0.11      3.12 o 
   7   8   1        0.64       -2.73      3.09 o 
   8   8   1       34.73       39.89      5.02 o 
   1   9   1        6.83        8.02      4.31 o 
   2   9   1        1.49        5.41      4.14 o 
   0   0   2    20565.62    18919.49    296.42 o 
   1   0   2    15421.60    14801.52    118.77 o 
   2   0   2     1480.34     1426.97     13.12 o 
   3   0   2      442.79      462.57      5.65 o 
   4   0   2    14857.49    15061.64    105.99 o 
   5   0   2     1471.50     1668.15     14.88 o 
   6   0   2      419.76      449.81      5.72 o 
   7   0   2       62.11       47.50      1.79 o 
   8   0   2     2904.34     2904.46     20.11 o 
   9   0   2       69.35       47.65      1.99 o 
  10   0   2     2630.34     2588.77     18.57 o 
  11   0   2      181.89      190.06      6.61 o 
  12   0   2      920.06      895.17     27.06 o 
  13   0   2        5.43        7.30      4.62 o 
  14   0   2      389.31      375.26     16.28 o 
  15   0   2      306.32      287.30     14.79 o 
  16   0   2       16.62       12.75      5.98 o 
  17   0   2       10.45        6.58      6.03 o 
  18   0   2       84.86       75.84     11.23 o 
   1   1   2     5279.37     4964.65     28.98 o 
   2   1   2     1020.22     1029.58      8.35 o 
   3   1   2     3179.86     2920.20     16.77 o 
   4   1   2      752.01      662.64      5.07 o 
   5   1   2     1940.53     1793.73     10.80 o 
   6   1   2      264.44      269.62      2.97 o 
   7   1   2     1202.82     1288.24      8.30 o 
   8   1   2      381.99      415.25      4.02 o 
   9   1   2      362.22      401.98      4.12 o 
  10   1   2       66.68       72.55      2.18 o 
  11   1   2      203.24      176.80      4.03 o 
  12   1   2        4.49        2.92      1.74 o 
  13   1   2        3.41        3.69      2.71 o 
  14   1   2      187.09      183.54      7.80 o 
  15   1   2       87.20       96.15      7.37 o 
  16   1   2       44.25       55.18      6.16 o 
  17   1   2        1.28        0.12      4.59 o 
  18   1   2       26.21       30.76      6.70 o 
   0   2   2    22024.93    21506.27    158.28 o 
   1   2   2     4159.47     3929.23     21.74 o 
   2   2   2      714.60      730.45      5.36 o 
   3   2   2       32.00       34.14      1.22 o 
   4   2   2      319.89      348.42      3.13 o 
   5   2   2       27.87       27.91      1.17 o 
   6   2   2      651.65      647.80      5.11 o 
   7   2   2      148.00      160.86      2.54 o 
   8   2   2       20.93       24.30      1.38 o 
   9   2   2        9.55        6.00      1.06 o 
  10   2   2       11.39        9.79      1.74 o 
  11   2   2       46.48       52.98      2.91 o 
  12   2   2      168.59      181.03      5.17 o 
  13   2   2       10.68        7.27      2.46 o 
  14   2   2        0.01       -1.40      3.43 o 
  15   2   2       23.46       26.38      5.62 o 
  16   2   2       15.18       26.80      5.75 o 
  17   2   2        0.82        0.42      4.71 o 
  18   2   2        0.23        2.44      5.23 o 
   1   3   2      627.84      666.52      4.84 o 
   2   3   2      483.62      600.27      4.38 o 
   3   3   2        4.55        3.36      0.63 o 
   4   3   2     4133.02     4055.17     19.28 o 
   5   3   2     1060.90      999.99      7.15 o 
   6   3   2       23.77       34.17      1.32 o 
   7   3   2      598.66      637.81      6.02 o 
   8   3   2     1214.55     1267.92     12.61 o 
   9   3   2      147.64      142.59      4.49 o 
  10   3   2      201.78      207.13      7.20 o 
  11   3   2        0.67       -0.98      1.98 o 
  12   3   2      126.23      110.63      7.31 o 
  13   3   2      149.50      141.43      6.70 o 
  14   3   2       50.29       50.10      4.87 o 
  15   3   2        5.80        5.21      4.48 o 
  16   3   2       67.58       58.43     10.56 o 
  17   3   2       23.68       15.76      7.66 o 
   0   4   2     4691.27     4535.67     40.01 o 
   1   4   2     2551.90     2559.23     15.75 o 
   2   4   2     1394.05     1353.46      8.89 o 
   3   4   2      972.62      896.13      6.43 o 
   4   4   2      595.20      622.62      4.99 o 
   5   4   2      328.56      337.11      3.66 o 
   6   4   2       71.31       74.06      2.33 o 
   7   4   2       10.32       12.49      1.63 o 
   8   4   2     1081.97     1017.07     13.19 o 
   9   4   2      148.65      142.67      8.66 o 
  10   4   2      557.31      567.58     12.06 o 
  11   4   2       60.34       64.37      6.03 o 
  12   4   2      693.42      656.63     16.09 o 
  13   4   2        0.15        1.51      3.69 o 
  14   4   2       33.17       37.09      6.57 o 
  15   4   2       17.28       18.64      5.11 o 
  16   4   2        1.15        6.46      5.64 o 
   1   5   2       55.99       63.07      2.06 o 
   2   5   2      529.41      525.43      5.12 o 
   3   5   2       48.56       55.13      2.18 o 
   4   5   2      155.35      150.04      2.81 o 
   5   5   2        3.68        7.96      1.46 o 
   6   5   2      156.16      143.60      6.77 o 
   7   5   2       88.24      102.82      5.54 o 
   8   5   2       52.14       57.00      5.59 o 
   9   5   2       55.79       53.88      5.65 o 
  10   5   2       15.04        8.58      6.01 o 
  11   5   2        2.52        2.96      3.58 o 
  12   5   2        0.23        0.85      3.75 o 
  13   5   2        9.81       15.05      4.36 o 
  14   5   2       76.00       81.65      6.42 o 
  15   5   2        8.44        9.83      4.05 o 
   0   6   2     1689.60     1721.14     22.73 o 
   1   6   2      230.55      245.73      5.07 o 
   2   6   2       62.35       73.20      2.83 o 
   3   6   2       98.73      113.46      3.18 o 
   4   6   2       11.04        6.66      2.00 o 
   5   6   2       36.01       34.27      5.18 o 
   6   6   2       45.46       43.41      4.59 o 
   7   6   2       21.84       17.11      3.82 o 
   8   6   2       71.19       76.54      5.90 o 
   9   6   2       11.52        7.19      3.27 o 
  10   6   2        1.57        3.85      3.49 o 
  11   6   2       12.04        8.50      4.05 o 
  12   6   2      122.49      123.98      7.38 o 
  13   6   2       17.64        9.70      4.09 o 
  14   6   2        1.00       -2.76      3.79 o 
   1   7   2       26.05       28.13      2.95 o 
   2   7   2        6.99        2.36      2.00 o 
   3   7   2        6.87        8.86      2.96 o 
   4   7   2      121.92      139.91     10.45 o 
   5   7   2       19.96       16.24      3.62 o 
   6   7   2      263.43      290.88      9.84 o 
   7   7   2        0.55        4.45      3.31 o 
   8   7   2       59.36       64.00      6.07 o 
   9   7   2       39.55       35.34      4.81 o 
  10   7   2       33.36       18.96      4.51 o 
  11   7   2        4.13       -5.15      3.43 o 
   0   8   2      259.42      295.16     12.27 o 
   1   8   2       86.66       93.72      4.96 o 
   2   8   2      153.02      138.70      6.15 o 
   3   8   2       49.82       51.77      4.89 o 
   4   8   2        2.39       -0.25      3.06 o 
   5   8   2        0.78       -1.65      3.30 o 
   6   8   2       43.98       53.28      5.75 o 
   7   8   2       19.98       14.17      4.02 o 
   8   8   2        0.43        2.23      3.37 o 
   1   9   2        5.05        4.17      4.06 o 
   1   1   3       34.47       18.33      1.36 o 
   2   1   3      328.12      350.18      3.19 o 
   3   1   3     6131.98     5807.14     31.66 o 
   4   1   3     6443.38     6272.35     34.33 o 
   5   1   3      817.17      819.54      5.61 o 
   6   1   3      215.59      235.22      2.58 o 
   7   1   3     1331.78     1534.08     11.10 o 
   8   1   3     1904.32     1963.67     11.23 o 
   9   1   3      131.09      161.94      2.92 o 
  10   1   3      291.67      265.10      4.00 o 
  11   1   3       49.59       53.43      2.66 o 
  12   1   3      174.28      151.25      5.42 o 
  13   1   3      266.84      269.85      7.70 o 
  14   1   3      160.98      166.38      8.22 o 
  15   1   3       17.21       22.74      4.56 o 
  16   1   3       50.17       63.07      9.91 o 
  17   1   3      111.92       94.49      9.18 o 
  18   1   3        8.64       16.98      5.95 o 
   0   2   3     5005.39     4808.39     34.87 o 
   1   2   3      545.56      505.02      3.93 o 
   2   2   3       39.75       30.43      1.06 o 
   3   2   3     2395.07     2411.76     14.07 o 
   4   2   3     1143.56     1115.36      7.16 o 
   5   2   3       66.11       59.25      1.56 o 
   6   2   3      265.90      261.64      3.14 o 
   7   2   3       44.79       38.15      1.56 o 
   8   2   3     1443.98     1537.94     11.07 o 
   9   2   3      676.43      636.72      7.01 o 
  10   2   3      810.39      787.80      9.40 o 
  11   2   3       69.69       78.10      3.29 o 
  12   2   3     1367.68     1310.51     14.84 o 
  13   2   3       24.35       32.69      3.61 o 
  14   2   3      575.00      529.15     19.73 o 
  15   2   3       44.89       38.81      6.42 o 
  16   2   3        0.52        1.23      4.20 o 
  17   2   3        9.46        6.07      5.21 o 
  18   2   3       64.63       81.38     10.15 o 
   1   3   3      940.85      947.00      6.33 o 
   2   3   3       19.28       19.17      0.91 o 
   3   3   3        0.62        3.47      0.68 o 
   4   3   3      888.70      848.52      5.81 o 
   5   3   3      148.78      136.41      2.51 o 
   6   3   3      118.64      137.15      2.19 o 
   7   3   3       82.66       82.64      2.23 o 
   8   3   3      647.24      604.77      7.47 o 
   9   3   3      623.51      613.27      9.18 o 
  10   3   3       39.04       36.31      2.78 o 
  11   3   3        2.44        0.23      1.89 o 
  12   3   3       25.76       20.84      3.55 o 
  13   3   3       23.00       23.52      3.81 o 
  14   3   3      135.41      144.42      6.99 o 
  15   3   3      121.57      131.04     15.16 o 
  16   3   3       18.00       23.53      5.88 o 
  17   3   3        0.63        3.13      8.06 o 
   0   4   3     5663.53     5696.24     45.68 o 
   1   4   3        0.04       -0.65      0.86 o 
   2   4   3       56.48       66.22      1.52 o 
   3   4   3      493.65      480.02      4.22 o 
   4   4   3        4.31        6.96      1.07 o 
   5   4   3      259.67      231.63      2.99 o 
   6   4   3      122.53      107.69      2.94 o 
   7   4   3       18.78       17.84      1.84 o 
   8   4   3       19.47       23.47      2.77 o 
   9   4   3        7.77        7.76      2.68 o 
  10   4   3       15.60       17.53      4.04 o 
  11   4   3        3.42        1.59      2.58 o 
  12   4   3       66.25       78.96      5.65 o 
  13   4   3       57.48       53.54      5.24 o 
  14   4   3       14.82       17.39      4.99 o 
  15   4   3        4.87        6.63      5.49 o 
  16   4   3       15.91        0.29      6.46 o 
   1   5   3      242.84      252.08      3.69 o 
   2   5   3        6.96       10.66      0.97 o 
   3   5   3       42.85       46.60      1.65 o 
   4   5   3      514.70      527.80      6.15 o 
   5   5   3     1255.87     1253.64     13.58 o 
   6   5   3      605.67      647.62     12.81 o 
   7   5   3       98.68      114.00      5.84 o 
   8   5   3       71.03       85.27      5.39 o 
   9   5   3      108.12      102.13     11.27 o 
  10   5   3       86.19       72.75      6.49 o 
  11   5   3      158.48      150.30     12.12 o 
  12   5   3      133.38      133.51      8.74 o 
  13   5   3       15.50        7.96      4.45 o 
  14   5   3       20.70       25.89      5.58 o 
  15   5   3       37.91       44.98      5.99 o 
   0   6   3      536.26      552.44      9.22 o 
   1   6   3      755.11      741.23      8.65 o 
   2   6   3      534.82      526.30      9.13 o 
   3   6   3      196.92      211.67      5.11 o 
   4   6   3       24.04       21.09      2.73 o 
   5   6   3       22.03       20.49      2.70 o 
   6   6   3       83.87       90.57      8.34 o 
   7   6   3       32.40       29.29      4.80 o 
   8   6   3       35.67       25.39      7.20 o 
   9   6   3       55.42       59.22      7.18 o 
  10   6   3      423.42      418.43     13.76 o 
  11   6   3       28.24       24.46      5.41 o 
  12   6   3      135.93      125.95      8.16 o 
  13   6   3        0.05        3.41      3.96 o 
   1   7   3       23.74       21.06      2.46 o 
   2   7   3       86.57       83.27      3.82 o 
   3   7   3       14.30       17.25      3.22 o 
   4   7   3        4.50        5.42      2.86 o 
   5   7   3       27.30       21.42      5.52 o 
   6   7   3      194.70      201.96      8.66 o 
   7   7   3       67.76       62.19      5.78 o 
   8   7   3        4.47        4.94      3.47 o 
   9   7   3        0.00        3.35      3.60 o 
  10   7   3        9.93       11.79      4.40 o 
  11   7   3       46.80       42.09      6.01 o 
   0   8   3      659.02      655.37     21.94 o 
   1   8   3        0.40        0.99      2.33 o 
   2   8   3       14.91        8.14      4.51 o 
   3   8   3       26.42       23.15      5.22 o 
   4   8   3       38.42       38.81      5.25 o 
   5   8   3        6.47        1.53      3.26 o 
   6   8   3       19.63       21.29      5.13 o 
   7   8   3        2.05        2.71      4.19 o 
   8   8   3       19.71       20.82      5.83 o 
   0   0   4     2127.85     2257.41     24.55 o 
   1   0   4       52.31       40.35      1.95 o 
   2   0   4     2102.27     1926.44     16.54 o 
   3   0   4     1666.40     1705.89     14.75 o 
   4   0   4     3257.99     3365.06     25.55 o 
   5   0   4      553.05      584.48      6.51 o 
   6   0   4      478.03      486.21      5.38 o 
   7   0   4       77.16      108.57      3.23 o 
   8   0   4      890.81      954.64      8.65 o 
   9   0   4      551.01      494.66      6.26 o 
  10   0   4      649.39      621.18      7.50 o 
  11   0   4       48.51       49.04      3.72 o 
  12   0   4     1900.77     1935.96     28.16 o 
  13   0   4      355.29      324.36     14.71 o 
  14   0   4      787.18      755.89     24.02 o 
  15   0   4       33.63       40.23      7.64 o 
  16   0   4        0.38        4.72      5.42 o 
  17   0   4       20.24       31.36     17.11 o 
  18   0   4       74.77       53.83     13.84 o 
   1   1   4     4624.68     4482.41     23.71 o 
   2   1   4      368.41      402.38      3.37 o 
   3   1   4     1413.45     1557.56      9.66 o 
   4   1   4     3418.06     3395.50     18.45 o 
   5   1   4     1137.69     1152.31      7.34 o 
   6   1   4     1120.44     1050.03      6.74 o 
   7   1   4      455.21      514.95      4.15 o 
   8   1   4      893.54      874.10      5.94 o 
   9   1   4      437.45      473.91      4.70 o 
  10   1   4      683.94      636.57      6.88 o 
  11   1   4       34.87       41.60      2.35 o 
  12   1   4      388.83      347.22      7.91 o 
  13   1   4      432.55      459.02     11.63 o 
  14   1   4      151.63      175.18     10.06 o 
  15   1   4       17.02       31.98      6.06 o 
  16   1   4        8.49       12.21      5.09 o 
  17   1   4       53.35       54.34      7.74 o 
  18   1   4        9.80        7.19      6.32 o 
   0   2   4      371.17      351.96      5.98 o 
   1   2   4      620.59      595.44      4.32 o 
   2   2   4      159.06      160.93      2.04 o 
   3   2   4      669.33      676.02      4.79 o 
   4   2   4       92.43      103.71      1.84 o 
   5   2   4       27.22       30.66      1.12 o 
   6   2   4      158.46      164.36      2.19 o 
   7   2   4        2.95        5.70      0.90 o 
   8   2   4      231.16      241.79      3.64 o 
   9   2   4        0.40        1.40      1.12 o 
  10   2   4      126.91      146.14      3.84 o 
  11   2   4        0.13        0.02      1.64 o 
  12   2   4       57.71       62.18      4.01 o 
  13   2   4       22.58       27.36      3.59 o 
  14   2   4       56.07       60.68      5.89 o 
  15   2   4       77.53       77.02      7.89 o 
  16   2   4       10.47        8.73      5.00 o 
  17   2   4        1.01        0.68      7.40 o 
  18   2   4        4.67        6.52      5.53 o 
   1   3   4       14.11        7.89      0.77 o 
   2   3   4       51.08       54.42      1.39 o 
   3   3   4      298.03      257.12      2.77 o 
   4   3   4     2304.33     2254.21     13.17 o 
   5   3   4     2997.96     3038.84     16.77 o 
   6   3   4       82.84       66.85      1.77 o 
   7   3   4      893.03      954.41      9.91 o 
   8   3   4      758.23      706.72     10.33 o 
   9   3   4      205.76      217.89      5.20 o 
  10   3   4      273.90      282.49      6.47 o 
  11   3   4      294.41      282.27      7.14 o 
  12   3   4      196.84      170.49      6.41 o 
  13   3   4      151.86      164.87      6.58 o 
  14   3   4       68.99       73.25      6.87 o 
  15   3   4       57.60       66.93      7.82 o 
  16   3   4       22.63       27.33      6.10 o 
  17   3   4       45.09       55.87      8.11 o 
   0   4   4     3049.11     2712.71     22.65 o 
   1   4   4     1723.93     1639.45     10.76 o 
   2   4   4       79.29       69.77      1.78 o 
   3   4   4       20.48       17.72      1.09 o 
   4   4   4        0.13        0.09      0.71 o 
   5   4   4        4.32        3.16      0.98 o 
   6   4   4      493.25      474.16      7.04 o 
   7   4   4      264.26      262.50      5.02 o 
   8   4   4       95.24       99.41      4.47 o 
   9   4   4       67.03       62.08      4.21 o 
  10   4   4      650.34      632.22     11.90 o 
  11   4   4      101.62      103.88      6.69 o 
  12   4   4      473.59      450.13     13.87 o 
  13   4   4      113.85      121.64      7.77 o 
  14   4   4      381.28      399.26     12.17 o 
  15   4   4        0.03        3.90      6.36 o 
  16   4   4        3.06       -1.22      7.00 o 
   1   5   4        4.55        5.30      0.93 o 
   2   5   4        2.43        3.19      1.00 o 
   3   5   4        0.02        2.27      0.92 o 
   4   5   4       47.51       45.40      1.99 o 
   5   5   4       13.73        6.03      2.07 o 
   6   5   4      170.25      195.09      5.93 o 
   7   5   4       33.49       30.00      3.77 o 
   8   5   4       16.20       10.38      3.11 o 
   9   5   4       73.42       69.54      5.39 o 
  10   5   4      158.68      148.24      7.22 o 
  11   5   4        0.82        2.73      3.61 o 
  12   5   4       37.02       28.53      5.25 o 
  13   5   4        7.55       10.62      4.54 o 
  14   5   4       31.25       33.22      6.05 o 
  15   5   4       25.34       20.71      6.12 o 
   0   6   4     1133.32     1144.71     19.78 o 
   1   6   4       83.81       90.69      4.16 o 
   2   6   4        6.57        5.51      1.95 o 
   3   6   4        7.71        4.99      1.84 o 
   4   6   4      299.03      284.34      6.35 o 
   5   6   4      122.40      111.46      5.15 o 
   6   6   4       14.65       15.17      3.33 o 
   7   6   4       17.38        8.73      3.27 o 
   8   6   4       21.00       24.62      4.61 o 
   9   6   4        9.85       15.18      4.47 o 
  10   6   4        1.04       -2.42      3.90 o 
  11   6   4        5.60       -2.05      4.11 o 
  12   6   4        0.46       -0.22      4.53 o 
  13   6   4       16.48       13.12      5.22 o 
   1   7   4        2.22        6.36      1.93 o 
   2   7   4        2.29        1.69      1.91 o 
   3   7   4        0.22        0.04      2.10 o 
   4   7   4       21.31       27.66      3.15 o 
   5   7   4      381.02      406.74     14.88 o 
   6   7   4       48.14       55.61      7.17 o 
   7   7   4      137.91      148.24     12.82 o 
   8   7   4        7.41        8.09      4.35 o 
   9   7   4        0.01        2.01      4.39 o 
  10   7   4        0.03        1.36      3.95 o 
  11   7   4       65.87       67.77      7.19 o 
   0   8   4        4.75        9.19      3.68 o 
   1   8   4      228.42      248.51      7.19 o 
   2   8   4       62.79       58.90      5.09 o 
   3   8   4        8.76        7.12      3.56 o 
   4   8   4        4.95       -1.49      3.21 o 
   5   8   4       53.97       40.38      5.37 o 
   6   8   4        3.34        3.72      3.82 o 
   7   8   4        2.02       -1.94      3.64 o 
   8   8   4        9.45       12.01      4.88 o 
   1   1   5      135.57      127.33      1.89 o 
   2   1   5      617.26      666.63      5.00 o 
   3   1   5       82.37      100.09      1.73 o 
   4   1   5     5183.38     5143.70     25.47 o 
   5   1   5     4915.38     5043.77     25.16 o 
   6   1   5      660.24      663.45      5.04 o 
   7   1   5     1401.88     1491.49      8.53 o 
   8   1   5       86.76       88.09      2.21 o 
   9   1   5      252.87      260.17      3.38 o 
  10   1   5      310.65      313.92      4.94 o 
  11   1   5      408.91      423.85      6.24 o 
  12   1   5      244.05      217.00      6.85 o 
  13   1   5      588.96      595.63     12.97 o 
  14   1   5       47.28       51.17      8.18 o 
  15   1   5       15.41       25.96      5.70 o 
  16   1   5       26.39       19.83      5.35 o 
  17   1   5       91.57      106.63      9.71 o 
  18   1   5        9.13       11.43      5.88 o 
   0   2   5     3661.16     3499.58     24.26 o 
   1   2   5     3974.95     3903.81     19.35 o 
   2   2   5       76.17       66.99      1.44 o 
   3   2   5      409.51      452.76      3.84 o 
   4   2   5       48.04       49.54      1.34 o 
   5   2   5      660.43      625.42      4.89 o 
   6   2   5      110.84      105.72      1.98 o 
   7   2   5      845.80      793.02      6.34 o 
   8   2   5      563.33      554.83      6.29 o 
   9   2   5      110.54       84.88      2.97 o 
  10   2   5      898.73      889.23     10.08 o 
  11   2   5      260.98      267.47      5.96 o 
  12   2   5      914.02      943.20     12.76 o 
  13   2   5      797.24      776.70     18.22 o 
  14   2   5      174.75      165.18     11.24 o 
  15   2   5       14.23       22.22      4.87 o 
  16   2   5       11.06       11.26      5.42 o 
  17   2   5       23.92       26.92      6.39 o 
   1   3   5      191.27      207.86      2.55 o 
   2   3   5      149.61      157.76      2.45 o 
   3   3   5      254.08      260.37      3.15 o 
   4   3   5      617.84      618.92      5.29 o 
   5   3   5     1514.83     1500.83      9.86 o 
   6   3   5      735.00      738.07      6.25 o 
   7   3   5      489.99      489.70      6.06 o 
   8   3   5       65.33       66.66      2.77 o 
   9   3   5       83.64       87.48      3.19 o 
  10   3   5      333.11      327.26      7.04 o 
  11   3   5      283.20      268.29      7.14 o 
  12   3   5      106.59       90.51      5.12 o 
  13   3   5      216.45      219.15      7.39 o 
  14   3   5        9.86        4.68      3.60 o 
  15   3   5       29.71       32.54      6.09 o 
  16   3   5        4.76        4.86      5.21 o 
  17   3   5       10.65       13.71      5.84 o 
   0   4   5      146.79      147.03      3.64 o 
   1   4   5      131.57      133.29      2.46 o 
   2   4   5       71.90       62.02      1.77 o 
   3   4   5       93.02       72.87      1.90 o 
   4   4   5      346.76      325.08      4.04 o 
   5   4   5       80.24       76.11      2.67 o 
   6   4   5       45.93       52.04      2.28 o 
   7   4   5       88.54       77.86      3.67 o 
   8   4   5      110.49      123.96      4.44 o 
   9   4   5      116.33      102.47      5.14 o 
  10   4   5      138.73      144.56      6.13 o 
  11   4   5       86.33       81.13      5.13 o 
  12   4   5        6.11        3.09      2.78 o 
  13   4   5        7.49        7.42      3.61 o 
  14   4   5        1.10        1.38      4.05 o 
  15   4   5       44.31       37.91      5.92 o 
  16   4   5        8.77       13.70      5.95 o 
   1   5   5      149.34      145.53      3.01 o 
   2   5   5       22.31       33.38      1.71 o 
   3   5   5        7.81        7.07      1.30 o 
   4   5   5      153.89      154.82      3.81 o 
   5   5   5     1315.93     1366.86     14.03 o 
   6   5   5       16.37       14.66      2.40 o 
   7   5   5      304.66      301.78      8.13 o 
   8   5   5       81.53       77.50      5.01 o 
   9   5   5       35.09       36.29      6.24 o 
  10   5   5        3.32        4.29      3.16 o 
  11   5   5      138.36      164.19      7.76 o 
  12   5   5       40.31       30.01      4.71 o 
  13   5   5      107.00      122.74     11.41 o 
  14   5   5        6.86        4.92      4.59 o 
  15   5   5       20.61       26.16      6.02 o 
   0   6   5       95.77      104.13      8.28 o 
   1   6   5      329.56      341.38      7.11 o 
   2   6   5       16.44       16.83      3.24 o 
   3   6   5       15.04       19.66      2.43 o 
   4   6   5       98.38       97.28      4.41 o 
   5   6   5      189.99      197.89      6.06 o 
   6   6   5       25.11       17.30      3.92 o 
   7   6   5       10.55        7.70      3.28 o 
   8   6   5       65.43       74.52      6.44 o 
   9   6   5       54.86       60.54      5.53 o 
  10   6   5      141.16      132.24      8.82 o 
  11   6   5       91.32       98.13      8.24 o 
  12   6   5       91.20      102.26      8.64 o 
  13   6   5       75.74       73.64      8.07 o 
   1   7   5       24.97       20.55      2.55 o 
   2   7   5       46.54       43.04      3.87 o 
   3   7   5        0.11        1.14      2.40 o 
   4   7   5       16.59       16.51      2.97 o 
   5   7   5       46.47       42.54      5.33 o 
   6   7   5        5.48        5.88      4.51 o 
   7   7   5       62.17       63.18      8.17 o 
   8   7   5        1.43        4.19      3.97 o 
   9   7   5       41.43       41.84      6.25 o 
  10   7   5       17.73       16.27      5.45 o 
  11   7   5        0.51        3.71      5.44 o 
   0   8   5      195.70      198.61     13.23 o 
   1   8   5       50.46       45.56      3.89 o 
   2   8   5       46.69       54.88      4.35 o 
   3   8   5        1.88       -1.18      2.68 o 
   4   8   5       32.33       27.63      4.68 o 
   5   8   5        0.13        0.67      3.35 o 
   6   8   5        3.98        1.86      3.61 o 
   7   8   5        1.52       -2.64      3.66 o 
   0   0   6     2142.65     2093.62     25.44 o 
   1   0   6     7486.02     7308.70     68.99 o 
   2   0   6        0.08       -1.13      0.85 o 
   3   0   6       47.04       79.34      2.23 o 
   4   0   6      599.12      512.71      6.01 o 
   5   0   6      979.22     1082.47     10.25 o 
   6   0   6      435.39      416.54      5.34 o 
   7   0   6      965.03      838.36      8.53 o 
   8   0   6     1531.87     1463.86     12.52 o 
   9   0   6     1711.74     1646.44     13.54 o 
  10   0   6      167.39      162.01      5.98 o 
  11   0   6     1133.13     1144.30     19.51 o 
  12   0   6      949.18      934.74     19.78 o 
  13   0   6     1163.28     1157.97     23.22 o 
  14   0   6       46.94       42.68      7.56 o 
  15   0   6       18.76       18.95      8.62 o 
  16   0   6        5.12        5.69      8.15 o 
  17   0   6       56.71       72.12     14.97 o 
  18   0   6       20.02        4.74      8.72 o 
   1   1   6      976.92      966.81      6.40 o 
   2   1   6      668.91      727.12      5.02 o 
   3   1   6      757.02      794.57      5.40 o 
   4   1   6     2311.56     2348.22     13.03 o 
   5   1   6     6540.49     6844.08     32.73 o 
   6   1   6        0.30        1.61      0.73 o 
   7   1   6      637.97      658.70      5.40 o 
   8   1   6       39.85       53.47      1.49 o 
   9   1   6       29.52       34.31      1.64 o 
  10   1   6       27.87       37.99      2.19 o 
  11   1   6      731.10      720.43     10.23 o 
  12   1   6       18.53       21.79      3.63 o 
  13   1   6      364.33      399.70     11.63 o 
  14   1   6        2.31        1.92      3.54 o 
  15   1   6       33.84       49.28      7.68 o 
  16   1   6       45.31       41.58      6.48 o 
  17   1   6       70.63       85.60      9.05 o 
  18   1   6        0.48       -6.79      4.56 o 
   0   2   6     2249.10     2148.89     16.37 o 
   1   2   6       18.92       25.85      1.09 o 
   2   2   6      883.29      896.95      6.05 o 
   3   2   6      415.66      399.62      3.62 o 
   4   2   6      441.35      459.30      4.10 o 
   5   2   6       23.81       29.13      1.24 o 
   6   2   6      308.29      334.99      3.68 o 
   7   2   6       35.76       44.46      1.65 o 
   8   2   6       87.95       97.30      3.02 o 
   9   2   6       19.80       16.30      1.84 o 
  10   2   6       50.66       71.94      3.56 o 
  11   2   6      105.01      112.79      4.46 o 
  12   2   6        4.19       12.63      2.66 o 
  13   2   6        4.54        2.89      2.96 o 
  14   2   6       13.13        8.23      3.77 o 
  15   2   6        0.07        0.21      3.58 o 
  16   2   6        4.49        1.23      4.83 o 
  17   2   6        0.05       -0.62      5.03 o 
   1   3   6      458.89      426.86      4.26 o 
   2   3   6      438.39      446.75      4.31 o 
   3   3   6       88.45       90.23      1.99 o 
   4   3   6      137.60      118.54      2.30 o 
   5   3   6     2193.89     2285.59     14.25 o 
   6   3   6      125.85      118.02      4.26 o 
   7   3   6      224.74      236.69      4.22 o 
   8   3   6        2.82        6.01      1.50 o 
   9   3   6      113.53      119.89      3.89 o 
  10   3   6       29.96       28.37      3.05 o 
  11   3   6      258.55      281.21     10.26 o 
  12   3   6       37.06       31.21      5.00 o 
  13   3   6      250.60      239.50     10.60 o 
  14   3   6       11.94        9.33      4.38 o 
  15   3   6       31.63       20.86      4.85 o 
  16   3   6        6.45        7.28      5.41 o 
  17   3   6       35.18       42.64      7.74 o 
   0   4   6      494.81      493.12      7.19 o 
   1   4   6      265.56      249.24      3.50 o 
   2   4   6       61.47       67.58      2.12 o 
   3   4   6        5.02        5.85      1.10 o 
   4   4   6      621.27      610.99      6.70 o 
   5   4   6      215.55      205.01      4.75 o 
   6   4   6       39.76       38.07      2.92 o 
   7   4   6      138.48      121.35      4.14 o 
   8   4   6       59.58       59.99      4.39 o 
   9   4   6      310.33      296.46      7.96 o 
  10   4   6      563.64      551.96     11.22 o 
  11   4   6      356.71      387.97      9.59 o 
  12   4   6       29.26       27.16      3.86 o 
  13   4   6      352.73      347.91      9.66 o 
  14   4   6       81.73       73.52      5.50 o 
  15   4   6        8.92        5.61      4.61 o 
  16   4   6       10.38       16.46      6.21 o 
   1   5   6      171.78      193.13      3.77 o 
   2   5   6      238.54      255.66      4.35 o 
   3   5   6      231.04      221.24      5.64 o 
   4   5   6        0.64        0.29      1.49 o 
   5   5   6      546.54      533.99      7.95 o 
   6   5   6       88.65       94.46      5.42 o 
   7   5   6      199.39      190.15      5.78 o 
   8   5   6      125.60      124.57      5.90 o 
   9   5   6      145.77      154.61      6.62 o 
  10   5   6        3.58        4.30      2.94 o 
  11   5   6       74.68       75.10      5.94 o 
  12   5   6        2.06        9.38      3.87 o 
  13   5   6      126.04      120.17      7.44 o 
  14   5   6        0.14        0.98      4.35 o 
   0   6   6      217.97      200.86      7.93 o 
   1   6   6       97.74       96.84      4.26 o 
   2   6   6        5.43        5.95      1.99 o 
   3   6   6       34.15       36.09      4.43 o 
   4   6   6       73.83       70.61      3.94 o 
   5   6   6        0.21        1.83      2.30 o 
   6   6   6       12.69        9.45      2.80 o 
   7   6   6        0.02        6.55      3.88 o 
   8   6   6        4.76        3.20      3.86 o 
   9   6   6        1.69        1.26      3.35 o 
  10   6   6        7.87        3.43      3.70 o 
  11   6   6       79.98       72.87      7.56 o 
  12   6   6        2.13        0.41      4.43 o 
  13   6   6        2.14        3.06      4.57 o 
   1   7   6        3.31        3.55      2.20 o 
   2   7   6        1.49        0.35      2.01 o 
   3   7   6       67.20       70.31      4.19 o 
   4   7   6        1.88        0.71      2.43 o 
   5   7   6      119.41      129.39      7.32 o 
   6   7   6        7.70        6.23      3.54 o 
   7   7   6      124.17      121.16      8.19 o 
   8   7   6        8.68        6.72      5.16 o 
   9   7   6       38.32       33.13     10.36 o 
  10   7   6        1.70        0.96      4.32 o 
   0   8   6       13.03       13.10      3.91 o 
   1   8   6        2.90        1.06      2.72 o 
   2   8   6       40.85       44.66      4.11 o 
   3   8   6        9.06       12.32      3.09 o 
   4   8   6        3.16       -0.09      3.71 o 
   5   8   6        3.86       -0.18      4.02 o 
   6   8   6        1.26        2.83      4.24 o 
   7   8   6        3.47        1.66      4.56 o 
   1   1   7     1543.03     1529.28      9.69 o 
   2   1   7       23.57       28.49      1.12 o 
   3   1   7      187.32      166.42      2.28 o 
   4   1   7       68.22       84.34      1.79 o 
   5   1   7     4828.09     4980.40     24.87 o 
   6   1   7       12.66        7.94      0.92 o 
   7   1   7        1.86        1.10      0.75 o 
   8   1   7        1.45        1.38      0.80 o 
   9   1   7      102.78      100.13      2.61 o 
  10   1   7      280.80      247.59      4.96 o 
  11   1   7      611.47      650.48      9.74 o 
  12   1   7        3.60        1.88      2.11 o 
  13   1   7      123.61      135.72      7.49 o 
  14   1   7        3.10        4.69      3.31 o 
  15   1   7       91.22      111.85      9.24 o 
  16   1   7       10.23       15.99      5.80 o 
  17   1   7       35.97       51.27      8.33 o 
   0   2   7     2179.92     2453.11     18.65 o 
   1   2   7     1465.70     1331.20      8.84 o 
   2   2   7      673.61      750.53      5.57 o 
   3   2   7      161.03       92.81      2.27 o 
   4   2   7      541.02      549.69      4.96 o 
   5   2   7      149.56      157.71      2.55 o 
   6   2   7        1.47        0.32      0.73 o 
   7   2   7      223.39      189.33      3.33 o 
   8   2   7      120.79      108.63      3.88 o 
   9   2   7     1774.09     1618.42     15.04 o 
  10   2   7        5.09        2.73      1.63 o 
  11   2   7      690.95      722.14      9.80 o 
  12   2   7       14.93        9.28      2.86 o 
  13   2   7      649.05      675.04     13.74 o 
  14   2   7        1.91        6.36      3.46 o 
  15   2   7       17.92       20.25      4.71 o 
  16   2   7        4.37       -1.20      4.71 o 
  17   2   7       41.23       41.15      9.79 o 
   1   3   7      317.92      298.71      3.56 o 
   2   3   7        4.27        7.92      0.95 o 
   3   3   7     2481.15     2415.23     14.15 o 
   4   3   7      446.98      453.61      4.77 o 
   5   3   7     1572.28     1588.92     11.90 o 
   6   3   7       31.40       35.27      1.93 o 
   7   3   7      526.83      522.47      6.89 o 
   8   3   7        4.63        8.49      1.69 o 
   9   3   7      391.44      380.09      6.75 o 
  10   3   7      284.39      261.98      8.14 o 
  11   3   7       96.63       99.02      7.17 o 
  12   3   7        3.28        2.74      2.44 o 
  13   3   7      228.94      250.37      7.88 o 
  14   3   7        1.64       -2.07      3.12 o 
  15   3   7       15.25       23.54      5.34 o 
  16   3   7        1.48       -1.85      3.82 o 
   0   4   7        9.02        4.42      1.50 o 
   1   4   7      184.26      183.37      3.56 o 
   2   4   7       42.21       47.10      1.92 o 
   3   4   7       11.92        6.39      1.16 o 
   4   4   7       46.69       47.05      1.99 o 
   5   4   7       65.13       61.51      2.51 o 
   6   4   7        9.86       14.68      1.99 o 
   7   4   7       82.65       80.72      3.86 o 
   8   4   7       94.20       98.56      4.28 o 
   9   4   7        2.16        3.30      2.46 o 
  10   4   7       37.88       30.47      3.81 o 
  11   4   7       49.96       52.29      4.56 o 
  12   4   7       55.83       57.60      5.64 o 
  13   4   7       24.32       26.10      4.06 o 
  14   4   7       10.27        8.47      3.91 o 
  15   4   7        0.53       -0.83      3.61 o 
   1   5   7        0.02       -0.55      1.31 o 
   2   5   7        5.88        2.25      1.63 o 
   3   5   7      379.76      370.13      6.21 o 
   4   5   7       34.38       29.36      2.47 o 
   5   5   7      362.48      385.63      7.51 o 
   6   5   7        0.92        1.21      2.05 o 
   7   5   7      229.75      214.76      7.36 o 
   8   5   7        4.64        3.78      2.70 o 
   9   5   7      140.84      144.66      6.60 o 
  10   5   7        0.01        0.28      2.56 o 
  11   5   7       79.37       82.88      5.70 o 
  12   5   7        0.65       -4.47      2.98 o 
  13   5   7      127.96      136.92      7.27 o 
  14   5   7        0.00        2.59      3.89 o 
   0   6   7      301.40      309.60      9.76 o 
   1   6   7       17.93       18.15      2.44 o 
   2   6   7       88.57      101.16      4.38 o 
   3   6   7       10.51       10.06      2.14 o 
   4   6   7       43.93       44.86      3.18 o 
   5   6   7        0.00        1.26      2.09 o 
   6   6   7        9.64        5.23      2.58 o 
   7   6   7       55.88       54.62      4.87 o 
   8   6   7        8.31        5.79      3.13 o 
   9   6   7       53.13       61.75      8.44 o 
  10   6   7       23.58       18.28      4.50 o 
  11   6   7       72.03       86.98      6.87 o 
  12   6   7        4.97        9.51      4.79 o 
   1   7   7       47.28       36.31      3.43 o 
   2   7   7        0.00        0.99      2.19 o 
   3   7   7      112.35      124.45      5.15 o 
   4   7   7       11.72       11.81      3.11 o 
   5   7   7       56.00       59.53      5.22 o 
   6   7   7       11.87       13.79      3.96 o 
   7   7   7        2.29       -2.40      3.48 o 
   8   7   7        4.61        4.16      4.39 o 
   9   7   7        8.07        0.00      4.96 o 
  10   7   7        9.62       11.53      8.28 o 
   0   8   7        0.12       -2.45      3.37 o 
   1   8   7       45.57       43.79      4.05 o 
   2   8   7        3.54        1.86      2.91 o 
   3   8   7        4.65        2.63      3.05 o 
   4   8   7        0.16       -4.64      3.09 o 
   5   8   7       12.00        6.24      4.00 o 
   6   8   7        0.01       -0.46      3.88 o 
   0   0   8     1731.91     2055.82     20.60 o 
   1   0   8     5032.92     4971.80     32.24 o 
   2   0   8     3822.86     4395.39     28.99 o 
   3   0   8       95.29       79.02      2.79 o 
   4   0   8      155.53      205.00      3.55 o 
   5   0   8      212.23      222.95      3.80 o 
   6   0   8        8.56       13.09      1.85 o 
   7   0   8      333.59      318.45      5.08 o 
   8   0   8       52.65       44.62      2.31 o 
   9   0   8      776.51      794.55      9.85 o 
  10   0   8       68.31       72.79      5.55 o 
  11   0   8      116.82      129.92      6.20 o 
  12   0   8       47.56       48.85      6.42 o 
  13   0   8      737.53      752.34     22.13 o 
  14   0   8       19.69       11.66      7.20 o 
  15   0   8       10.68       10.90      8.34 o 
  16   0   8       12.45        6.63      8.72 o 
  17   0   8       11.73       10.99      8.91 o 
   1   1   8       93.59      112.01      2.13 o 
   2   1   8      310.25      370.94      3.61 o 
   3   1   8      579.57      579.72      4.91 o 
   4   1   8     2675.50     2795.85     14.94 o 
   5   1   8     1030.07     1105.73      7.67 o 
   6   1   8        6.85        6.98      1.01 o 
   7   1   8      446.56      443.69      4.64 o 
   8   1   8       25.86       32.80      1.82 o 
   9   1   8      198.10      184.47      3.65 o 
  10   1   8      814.33      791.60      9.33 o 
  11   1   8      328.28      316.11      7.08 o 
  12   1   8       22.79       22.56      4.06 o 
  13   1   8       54.13       59.54      5.61 o 
  14   1   8        0.92       -0.90      3.18 o 
  15   1   8      118.41      139.04     10.06 o 
  16   1   8        0.63       -2.93      5.92 o 
  17   1   8        9.89       10.34      6.80 o 
   0   2   8      269.46      259.09      4.57 o 
   1   2   8      234.71      242.82      3.13 o 
   2   2   8       59.07       60.18      1.67 o 
   3   2   8       53.31       57.15      1.65 o 
   4   2   8       33.57       46.50      1.59 o 
   5   2   8        2.78        4.71      0.93 o 
   6   2   8        2.30        3.34      0.90 o 
   7   2   8       19.22       15.09      1.47 o 
   8   2   8      114.97      115.69      3.96 o 
   9   2   8       66.52       69.43      3.25 o 
  10   2   8       40.30       37.06      2.97 o 
  11   2   8        0.64       -1.11      1.73 o 
  12   2   8       76.96       76.87      6.21 o 
  13   2   8       18.00       19.82      3.57 o 
  14   2   8        2.94        0.02      3.08 o 
  15   2   8        1.94       -0.77      3.70 o 
  16   2   8        6.59        0.26      4.90 o 
   1   3   8      146.71      137.34      2.56 o 
   2   3   8      256.39      263.00      3.67 o 
   3   3   8       36.05       32.98      1.61 o 
   4   3   8       34.04       29.95      1.63 o 
   5   3   8     1947.30     1930.71     14.50 o 
   6   3   8       11.72        7.93      1.35 o 
   7   3   8      274.98      262.56      4.89 o 
   8   3   8        0.00        2.25      1.65 o 
   9   3   8      241.21      249.34      6.36 o 
  10   3   8       87.89       96.22      4.68 o 
  11   3   8      237.22      258.76      8.29 o 
  12   3   8        1.58       -1.44      2.44 o 
  13   3   8      163.19      170.86      7.79 o 
  14   3   8       23.71       22.30      4.25 o 
  15   3   8       50.25       56.84      6.79 o 
  16   3   8       10.36       10.60      4.87 o 
   0   4   8     1292.60     1364.17     18.91 o 
   1   4   8      826.29      809.10      7.80 o 
   2   4   8      216.51      233.74      4.58 o 
   3   4   8      167.03      149.80      3.15 o 
   4   4   8       97.25      105.82      3.00 o 
   5   4   8      229.11      250.22      6.96 o 
   6   4   8        1.93        2.09      1.63 o 
   7   4   8       24.14       34.07      4.96 o 
   8   4   8       12.55        8.40      2.25 o 
   9   4   8      329.28      327.75      8.52 o 
  10   4   8       12.30        9.19      2.94 o 
  11   4   8       51.19       56.73      5.09 o 
  12   4   8        0.77       -1.18      2.78 o 
  13   4   8      226.40      222.80      8.15 o 
  14   4   8        4.78        4.91      3.60 o 
  15   4   8        0.04        0.60      3.70 o 
   1   5   8       13.13       13.08      1.91 o 
   2   5   8      106.08      105.07      3.66 o 
   3   5   8      196.89      195.47      4.86 o 
   4   5   8       97.21      100.90      3.96 o 
   5   5   8      167.07      176.88      4.91 o 
   6   5   8        2.22        4.91      2.26 o 
   7   5   8      291.78      297.05     11.43 o 
   8   5   8      102.95      103.45      5.63 o 
   9   5   8        6.64        1.82      2.69 o 
  10   5   8      109.82      108.26      6.15 o 
  11   5   8        5.36       12.43      3.45 o 
  12   5   8       27.57       33.17      4.47 o 
  13   5   8       54.52       59.65      5.64 o 
   0   6   8        0.09        1.24      2.48 o 
   1   6   8       66.04       61.82      3.36 o 
   2   6   8       10.21       15.26      2.20 o 
   3   6   8       12.48        7.82      2.00 o 
   4   6   8       10.78        9.11      2.15 o 
   5   6   8        4.07        6.08      2.40 o 
   6   6   8        0.21       -0.97      2.40 o 
   7   6   8       42.46       39.74      4.97 o 
   8   6   8       27.26       34.04      4.97 o 
   9   6   8        0.04       -3.43      2.89 o 
  10   6   8      109.67      104.95      6.64 o 
  11   6   8        0.54       -2.08      3.61 o 
  12   6   8       22.70       13.61      4.98 o 
   1   7   8        3.21        4.28      2.52 o 
   2   7   8        0.37        0.75      2.57 o 
   3   7   8       69.49       58.33      4.12 o 
   4   7   8        1.73        1.60      2.64 o 
   5   7   8      219.25      228.37      9.35 o 
   6   7   8        4.81        6.20      3.76 o 
   7   7   8      183.11      180.98      9.06 o 
   8   7   8        8.61        2.31      4.22 o 
   9   7   8        8.97        3.29      5.02 o 
   0   8   8       34.87       22.54      7.69 o 
   1   8   8       40.57       46.62      4.13 o 
   2   8   8       33.84       37.82      4.93 o 
   3   8   8       13.13       15.22      3.65 o 
   4   8   8        2.94        2.38      3.61 o 
   1   1   9       21.05       17.65      1.06 o 
   2   1   9       88.70       98.00      2.00 o 
   3   1   9       36.50       42.37      1.49 o 
   4   1   9      614.51      659.87      5.53 o 
   5   1   9     1740.12     1763.43     10.99 o 
   6   1   9      332.20      326.10      4.05 o 
   7   1   9      341.51      315.68      4.52 o 
   8   1   9       61.78       71.51      2.50 o 
   9   1   9     1030.48      977.53     10.21 o 
  10   1   9      321.13      320.41      5.49 o 
  11   1   9      308.81      324.69      6.78 o 
  12   1   9       66.19       75.76      5.00 o 
  13   1   9       40.59       51.98      6.51 o 
  14   1   9       46.22       43.39      5.52 o 
  15   1   9      168.17      183.90     14.02 o 
  16   1   9        2.59       -0.86      5.55 o 
   0   2   9       27.29       41.88      2.71 o 
   1   2   9     3333.68     3340.00     17.95 o 
   2   2   9     1169.45     1254.65      8.52 o 
   3   2   9      430.11      400.28      4.29 o 
   4   2   9      298.63      311.84      3.92 o 
   5   2   9      185.07      186.01      3.19 o 
   6   2   9      215.05      201.10      4.40 o 
   7   2   9       99.06      109.14      2.95 o 
   8   2   9      187.74      171.38      3.64 o 
   9   2   9      198.24      208.59      5.78 o 
  10   2   9        4.22        3.67      1.79 o 
  11   2   9        2.19        4.16      1.97 o 
  12   2   9       21.02       22.74      3.74 o 
  13   2   9      291.01      295.14      9.28 o 
  14   2   9        2.29       -1.69      4.17 o 
  15   2   9        0.10        3.25      4.07 o 
  16   2   9        1.62       -5.55      4.29 o 
   1   3   9      218.68      224.30      3.79 o 
   2   3   9        3.36        2.72      0.93 o 
   3   3   9      126.75      135.94      2.82 o 
   4   3   9       47.87       58.76      2.14 o 
   5   3   9        8.31        8.23      1.48 o 
   6   3   9      149.98      165.76      3.64 o 
   7   3   9      908.74      873.21      9.86 o 
   8   3   9       55.28       48.55      3.41 o 
   9   3   9      208.00      203.63      5.77 o 
  10   3   9      125.35      123.06      4.82 o 
  11   3   9        6.92        7.41      2.78 o 
  12   3   9       95.79       98.50      5.59 o 
  13   3   9       92.45      102.07      6.50 o 
  14   3   9        0.24       -2.72      3.02 o 
  15   3   9       34.98       38.14      6.13 o 
   0   4   9       26.02       26.98      2.78 o 
   1   4   9      146.53      138.32      3.50 o 
   2   4   9       97.99       94.27      3.03 o 
   3   4   9       80.26       85.43      2.89 o 
   4   4   9       16.48       19.17      1.76 o 
   5   4   9        0.01       -1.24      1.33 o 
   6   4   9        2.03        0.09      1.85 o 
   7   4   9       69.01       62.08      3.85 o 
   8   4   9       15.38       14.83      2.64 o 
   9   4   9       20.09       24.56      3.01 o 
  10   4   9      105.74      101.67      5.61 o 
  11   4   9       51.10       50.17      4.60 o 
  12   4   9        8.11        3.76      3.05 o 
  13   4   9       17.68       19.30      3.81 o 
  14   4   9       17.24       19.59      4.39 o 
   1   5   9        8.56       11.27      1.87 o 
   2   5   9        0.12        0.86      1.49 o 
   3   5   9      227.10      227.84      5.10 o 
   4   5   9       85.26       74.31      3.58 o 
   5   5   9      710.04      696.38     10.36 o 
   6   5   9        3.55        3.07      2.32 o 
   7   5   9      521.97      526.90     10.74 o 
   8   5   9       76.07       82.78      4.59 o 
   9   5   9        8.38        6.37      2.92 o 
  10   5   9       46.41       55.72      5.48 o 
  11   5   9       61.16       65.60      5.49 o 
  12   5   9       15.54       13.40      3.75 o 
  13   5   9       97.07      106.52      6.78 o 
   0   6   9        7.85        7.66      3.03 o 
   1   6   9      519.90      516.85     11.44 o 
   2   6   9       74.91       78.51      3.96 o 
   3   6   9       57.25       55.11      3.51 o 
   4   6   9        1.03        1.22      2.03 o 
   5   6   9       96.58      107.14      5.03 o 
   6   6   9       19.34       15.18      3.21 o 
   7   6   9        6.74        8.25      3.38 o 
   8   6   9        0.62        3.29      3.17 o 
   9   6   9       30.48       26.58      4.80 o 
  10   6   9        0.05        1.61      3.69 o 
  11   6   9       29.29       35.88      4.92 o 
   1   7   9        7.48       13.53      3.23 o 
   2   7   9        1.15       -0.24      2.34 o 
   3   7   9       13.79       19.46      3.04 o 
   4   7   9       24.10       20.99      3.62 o 
   5   7   9       24.94       31.81      4.68 o 
   6   7   9        2.85       -3.75      3.62 o 
   7   7   9       45.22       42.57      5.85 o 
   8   7   9        3.38       -1.38      4.01 o 
   0   8   9        0.61        0.17      3.82 o 
   1   8   9        0.01        2.24      2.72 o 
   2   8   9        3.02        3.97      3.04 o 
   3   8   9       18.48       16.90      3.68 o 
   0   0  10      158.42      146.88      8.75 o 
   1   0  10     1705.13     1709.06     14.82 o 
   2   0  10      885.42      972.66      9.43 o 
   3   0  10     1190.94     1165.24     10.71 o 
   4   0  10      113.42      124.88      3.12 o 
   5   0  10      113.96      100.14      2.96 o 
   6   0  10      267.00      233.33      4.37 o 
   7   0  10      115.73      123.10      3.59 o 
   8   0  10      149.42      140.09      4.34 o 
   9   0  10      370.95      415.73      9.11 o 
  10   0  10      376.76      346.91     10.71 o 
  11   0  10        0.11       -1.66      2.69 o 
  12   0  10       37.93       58.16      7.22 o 
  13   0  10       81.63       72.16      8.48 o 
  14   0  10        3.06        8.61      5.01 o 
  15   0  10        2.29        6.92      8.25 o 
  16   0  10       54.88       58.95     14.78 o 
   1   1  10      187.08      204.92      2.77 o 
   2   1  10       51.81       64.33      1.77 o 
   3   1  10      172.13      149.91      2.46 o 
   4   1  10       12.41       10.47      1.07 o 
   5   1  10      557.35      515.93      5.22 o 
   6   1  10      151.58      161.23      3.03 o 
   7   1  10      345.68      313.04      4.35 o 
   8   1  10      214.48      237.81      4.80 o 
   9   1  10      553.60      535.11      6.89 o 
  10   1  10       15.74       15.33      2.13 o 
  11   1  10        9.42        5.44      2.17 o 
  12   1  10       72.18       75.18      4.65 o 
  13   1  10       80.84       74.30      6.46 o 
  14   1  10       39.69       50.04      8.20 o 
  15   1  10       86.92       96.94      8.74 o 
  16   1  10        0.79        0.27      5.72 o 
   0   2  10       94.93       98.34      3.04 o 
   1   2  10       64.24       66.20      1.98 o 
   2   2  10        0.21        0.60      0.85 o 
   3   2  10      423.15      422.65      5.00 o 
   4   2  10      128.46      122.47      2.76 o 
   5   2  10       30.82       31.83      1.74 o 
   6   2  10       34.08       31.97      1.78 o 
   7   2  10       80.50       82.34      2.81 o 
   8   2  10        2.63        0.18      1.30 o 
   9   2  10        9.65        9.00      1.93 o 
  10   2  10       23.78       27.25      2.66 o 
  11   2  10        7.80        9.98      2.34 o 
  12   2  10        2.62        1.61      2.87 o 
  13   2  10       23.60       15.88      3.85 o 
  14   2  10       23.74       29.38      5.24 o 
  15   2  10       16.34       14.45      5.53 o 
   1   3  10       27.89       36.90      1.90 o 
   2   3  10        1.92        1.18      0.99 o 
   3   3  10      514.37      508.91      5.65 o 
   4   3  10      413.48      399.70      5.14 o 
   5   3  10     1036.22     1023.40      9.43 o 
   6   3  10      319.28      320.36      5.30 o 
   7   3  10      274.85      244.52      4.70 o 
   8   3  10      218.38      215.43      5.58 o 
   9   3  10      378.62      326.58      7.31 o 
  10   3  10      131.69      142.30      5.24 o 
  11   3  10      149.90      143.32      6.25 o 
  12   3  10       60.81       66.23      4.91 o 
  13   3  10       19.99       21.53      4.12 o 
  14   3  10       46.81       46.01      5.60 o 
  15   3  10       99.97      110.04      8.70 o 
   0   4  10      564.99      566.71     10.10 o 
   1   4  10     1140.76     1086.27     10.52 o 
   2   4  10       75.18       71.75      2.84 o 
   3   4  10      158.24      145.53      3.67 o 
   4   4  10        6.39        6.28      1.98 o 
   5   4  10       26.90       25.24      2.18 o 
   6   4  10      204.40      208.03      5.16 o 
   7   4  10      119.02      129.99      5.95 o 
   8   4  10       34.25       33.29      3.29 o 
   9   4  10       49.27       62.10      4.04 o 
  10   4  10        0.01       -1.61      2.51 o 
  11   4  10       20.60       25.77      3.85 o 
  12   4  10        4.71        6.87      3.37 o 
  13   4  10       12.89        7.60      3.48 o 
  14   4  10       11.13        8.11      3.90 o 
   1   5  10        1.48        0.47      1.48 o 
   2   5  10        6.34        5.63      1.75 o 
   3   5  10       10.40       12.67      2.07 o 
   4   5  10       18.83       16.98      2.20 o 
   5   5  10        0.08        5.32      2.12 o 
   6   5  10       31.98       30.84      3.54 o 
   7   5  10      114.26      121.85      6.63 o 
   8   5  10        3.46        3.60      2.41 o 
   9   5  10       72.58       74.13      5.63 o 
  10   5  10        1.74        0.62      3.42 o 
  11   5  10       29.78       28.07      4.37 o 
  12   5  10       44.82       49.34      5.29 o 
   0   6  10        4.57        4.46      2.84 o 
   1   6  10        0.87        2.54      1.93 o 
   2   6  10       22.08       21.94      2.79 o 
   3   6  10       68.26       64.83      3.89 o 
   4   6  10        3.72        6.60      2.69 o 
   5   6  10        7.52       10.21      2.74 o 
   6   6  10       16.70       15.73      3.29 o 
   7   6  10        5.96        3.94      3.21 o 
   8   6  10       31.10       28.39      4.50 o 
   9   6  10        2.18        2.85      3.46 o 
  10   6  10        0.06        5.45      3.94 o 
   1   7  10        2.26        5.83      2.45 o 
   2   7  10        4.48        7.41      2.60 o 
   3   7  10       30.95       40.39      3.64 o 
   4   7  10       18.92       13.73      3.13 o 
   5   7  10      188.02      193.71      6.87 o 
   6   7  10       49.98       37.70      4.95 o 
   7   7  10       98.67      105.15      9.99 o 
   1   1  11       57.40       66.05      1.87 o 
   2   1  11       44.90       37.43      1.61 o 
   3   1  11      976.38      938.47      7.26 o 
   4   1  11      391.04      404.10      4.87 o 
   5   1  11     1286.17     1244.35     10.02 o 
   6   1  11      128.28      127.48      2.96 o 
   7   1  11      231.88      202.97      3.65 o 
   8   1  11      363.02      353.54      5.25 o 
   9   1  11      383.70      348.66      5.66 o 
  10   1  11        7.06       12.17      2.18 o 
  11   1  11       42.21       40.43      3.42 o 
  12   1  11       14.20       10.76      3.08 o 
  13   1  11       28.22       31.73      6.35 o 
  14   1  11       76.88       71.08      7.93 o 
  15   1  11      107.47      115.41      9.47 o 
   0   2  11      468.65      518.96      8.29 o 
   1   2  11     1000.59      965.95      8.20 o 
   2   2  11       28.75       31.88      1.71 o 
   3   2  11      201.51      174.87      3.35 o 
   4   2  11      211.90      207.60      3.67 o 
   5   2  11      235.36      226.36      3.84 o 
   6   2  11       80.88       89.67      3.02 o 
   7   2  11      221.14      235.02      4.47 o 
   8   2  11        2.46        1.63      1.41 o 
   9   2  11       99.91      118.57      5.25 o 
  10   2  11       26.23       14.55      2.57 o 
  11   2  11       61.00       66.57      4.15 o 
  12   2  11        3.76        9.25      2.83 o 
  13   2  11        6.02        0.56      3.04 o 
  14   2  11       11.96        8.24      4.17 o 
  15   2  11       28.28       39.96      6.20 o 
   1   3  11       30.10       31.55      1.88 o 
   2   3  11       27.11       27.65      1.87 o 
   3   3  11      120.99      117.87      3.10 o 
   4   3  11        3.49        6.34      1.39 o 
   5   3  11      205.32      194.26      4.26 o 
   6   3  11        5.70        6.85      1.59 o 
   7   3  11      109.28       92.35      3.30 o 
   8   3  11       35.68       29.07      2.66 o 
   9   3  11       73.93       72.33      3.88 o 
  10   3  11       70.68       68.11      4.15 o 
  11   3  11        7.67        4.82      2.80 o 
  12   3  11       14.03       12.69      4.50 o 
  13   3  11        4.28        8.03      3.62 o 
  14   3  11       13.44       15.46      4.36 o 
   0   4  11        5.90        7.92      2.37 o 
   1   4  11       44.18       39.03      2.38 o 
   2   4  11       29.62       36.41      2.36 o 
   3   4  11       68.43       73.26      2.97 o 
   4   4  11      174.38      166.79      4.33 o 
   5   4  11        0.00        1.91      1.63 o 
   6   4  11       24.01       34.14      3.58 o 
   7   4  11        0.83        4.66      2.23 o 
   8   4  11       35.91       49.02      3.60 o 
   9   4  11        0.71        0.24      2.30 o 
  10   4  11        0.30       -1.57      2.54 o 
  11   4  11       19.84       17.34      3.58 o 
  12   4  11        0.59       -3.71      2.91 o 
  13   4  11       31.85       27.20      4.98 o 
   1   5  11        7.36        5.61      1.79 o 
   2   5  11        3.55        3.71      1.68 o 
   3   5  11      157.35      165.89      4.88 o 
   4   5  11       98.19      105.27      4.88 o 
   5   5  11      224.09      220.32      6.11 o 
   6   5  11      205.21      215.27      6.96 o 
   7   5  11      118.24      126.63      5.75 o 
   8   5  11       42.07       32.72      3.71 o 
   9   5  11       90.82       84.76      5.44 o 
  10   5  11       70.73       77.46      5.73 o 
  11   5  11        3.63        4.62      3.42 o 
  12   5  11       14.45       17.75      4.29 o 
   0   6  11      261.86      261.13      8.77 o 
   1   6  11      191.55      181.44      6.10 o 
   2   6  11       47.38       50.79      3.62 o 
   3   6  11      128.34      129.79      5.01 o 
   4   6  11        4.78        2.74      2.32 o 
   5   6  11        0.75       -3.66      2.44 o 
   6   6  11       36.59       38.97      4.09 o 
   7   6  11        8.90       10.64      3.18 o 
   8   6  11        1.37        0.58      3.44 o 
   9   6  11       35.54       41.57      5.90 o 
   1   7  11       19.39       14.95      2.87 o 
   2   7  11        0.01        1.34      2.36 o 
   3   7  11       28.91       25.84      3.26 o 
   4   7  11        4.98        0.52      2.70 o 
   5   7  11        0.25       -4.10      2.73 o 
   6   7  11       25.36       22.92      4.52 o 
   0   0  12     1107.26     1081.29     16.13 o 
   1   0  12     1229.83     1173.10     11.37 o 
   2   0  12      436.17      442.97      6.52 o 
   3   0  12      199.30      228.55      4.67 o 
   4   0  12      132.96      122.44      3.76 o 
   5   0  12       11.16        5.93      1.58 o 
   6   0  12       41.04       53.50      2.95 o 
   7   0  12      264.11      252.31      6.71 o 
   8   0  12      136.48      134.79      5.20 o 
   9   0  12        5.37       -2.78      2.76 o 
  10   0  12        5.51        7.29      4.60 o 
  11   0  12       59.83       50.45      5.62 o 
  12   0  12        2.99        1.24      4.35 o 
  13   0  12       33.60       26.02      8.86 o 
  14   0  12       53.26       62.94      8.92 o 
  15   0  12       32.99       44.35     13.17 o 
   1   1  12       17.86       16.71      1.45 o 
   2   1  12      121.44      118.27      2.76 o 
   3   1  12      123.57      135.21      3.04 o 
   4   1  12      121.06      127.31      3.29 o 
   5   1  12     1056.61     1033.40      9.14 o 
   6   1  12      230.41      222.97      3.92 o 
   7   1  12      313.37      267.08      4.62 o 
   8   1  12      128.73      113.95      3.39 o 
   9   1  12       65.28       50.51      2.66 o 
  10   1  12        8.66        2.38      1.81 o 
  11   1  12       70.94       71.47      4.49 o 
  12   1  12        3.09        4.02      2.71 o 
  13   1  12       20.04       21.48      4.53 o 
  14   1  12       61.99       64.15      7.76 o 
  15   1  12       22.32       20.67      6.12 o 
   0   2  12        4.86       13.49      2.15 o 
   1   2  12      178.43      184.24      3.44 o 
   2   2  12       85.68       98.97      2.70 o 
   3   2  12        1.08       -0.75      1.05 o 
   4   2  12       30.19       31.86      1.89 o 
   5   2  12       50.17       47.12      2.25 o 
   6   2  12        1.48        3.42      1.91 o 
   7   2  12        1.37        3.55      1.50 o 
   8   2  12        0.22        1.44      1.49 o 
   9   2  12        0.67       -2.65      1.87 o 
  10   2  12       50.16       42.11      3.24 o 
  11   2  12       27.46       25.12      3.20 o 
  12   2  12       22.45       15.70      3.30 o 
  13   2  12        2.56        1.21      4.26 o 
  14   2  12        9.92       12.77      5.43 o 
   1   3  12        4.22        3.66      1.41 o 
   2   3  12        2.85        2.56      1.41 o 
   3   3  12      445.38      426.65      6.06 o 
   4   3  12      284.85      277.92      4.83 o 
   5   3  12      454.94      416.37      6.37 o 
   6   3  12       39.72       40.72      2.59 o 
   7   3  12      253.11      240.89      4.95 o 
   8   3  12      295.96      280.27      6.20 o 
   9   3  12      200.05      215.50      5.77 o 
  10   3  12       28.46       32.97      3.28 o 
  11   3  12       13.65       10.61      3.60 o 
  12   3  12        2.34        5.70      3.52 o 
  13   3  12       45.54       47.12      5.61 o 
   0   4  12     1077.73     1027.87     15.18 o 
   1   4  12      362.04      364.23      5.94 o 
   2   4  12       25.04       24.96      2.16 o 
   3   4  12       35.76       27.02      2.26 o 
   4   4  12      114.70      115.12      4.04 o 
   5   4  12        0.21       -0.51      1.67 o 
   6   4  12      112.27      117.57      4.43 o 
   7   4  12       67.77       82.34      4.16 o 
   8   4  12        3.72        6.75      2.35 o 
   9   4  12       12.84       10.08      3.18 o 
  10   4  12        8.79       10.44      3.13 o 
  11   4  12       29.64       33.98      4.34 o 
  12   4  12        0.01       -2.85      2.95 o 
   1   5  12       29.54       27.77      2.49 o 
   2   5  12        1.19        1.16      1.72 o 
   3   5  12       57.27       58.87      3.25 o 
   4   5  12        5.62        2.33      2.08 o 
   5   5  12       32.26       34.33      3.34 o 
   6   5  12       22.43       21.43      3.80 o 
   7   5  12       39.86       40.32      4.05 o 
   8   5  12       27.28       21.73      3.94 o 
   9   5  12        1.43        0.90      3.25 o 
  10   5  12       12.53       10.71      3.71 o 
  11   5  12        5.67        0.56      3.13 o 
   0   6  12        0.13        2.06      2.79 o 
   1   6  12       23.93       20.30      2.87 o 
   2   6  12       73.50       80.04      4.36 o 
   3   6  12        4.62       -0.13      2.21 o 
   4   6  12        7.00        5.84      2.47 o 
   5   6  12       45.14       43.73      4.29 o 
   6   6  12       29.16       39.48      4.23 o 
   7   6  12        3.00       10.77      3.22 o 
   8   6  12       12.33       11.75      3.93 o 
   1   7  12        4.44        1.85      2.53 o 
   2   7  12        0.56        5.35      2.56 o 
   3   7  12       41.80       44.00      3.83 o 
   4   7  12        7.98        2.25      2.70 o 
   1   1  13       43.53       48.40      2.12 o 
   2   1  13      106.76      114.24      3.02 o 
   3   1  13      527.71      510.73      6.07 o 
   4   1  13      164.61      168.62      3.57 o 
   5   1  13      412.23      424.83      5.65 o 
   6   1  13      184.39      172.89      3.67 o 
   7   1  13      360.48      352.99      8.03 o 
   8   1  13      419.85      398.29      7.37 o 
   9   1  13       45.52       48.79      2.95 o 
  10   1  13       34.08       45.29      3.62 o 
  11   1  13       19.87       20.52      3.22 o 
  12   1  13        7.66       12.93      3.33 o 
  13   1  13       47.84       58.30      6.14 o 
  14   1  13       39.30       50.32     15.52 o 
   0   2  13     3436.43     3188.59     38.94 o 
   1   2  13      108.88      115.34      3.18 o 
   2   2  13      476.50      442.59      5.71 o 
   3   2  13      133.13      137.02      3.41 o 
   4   2  13       20.57       22.97      1.96 o 
   5   2  13        0.00       -1.19      1.28 o 
   6   2  13      337.44      344.73      5.79 o 
   7   2  13       73.61       83.14      3.26 o 
   8   2  13       30.11       38.21      2.58 o 
   9   2  13        4.03        3.12      1.77 o 
  10   2  13       10.03       16.93      2.53 o 
  11   2  13       31.98       28.31      3.34 o 
  12   2  13        9.63       14.67      2.98 o 
  13   2  13       39.12       27.44      5.89 o 
   1   3  13       23.51       27.43      2.21 o 
   2   3  13       46.10       36.74      2.38 o 
   3   3  13       32.79       29.25      2.24 o 
   4   3  13       91.05       84.69      3.27 o 
   5   3  13      154.81      147.23      4.12 o 
   6   3  13      337.10      330.48      5.90 o 
   7   3  13       31.78       32.56      2.55 o 
   8   3  13      175.75      150.13      7.24 o 
   9   3  13        0.28       -0.24      1.98 o 
  10   3  13       21.06       15.64      2.72 o 
  11   3  13        9.20        9.97      3.55 o 
  12   3  13        7.29        7.42      3.85 o 
  13   3  13        4.55        3.41      3.74 o 
   0   4  13       30.90       36.68      6.65 o 
   1   4  13        8.74        9.83      1.83 o 
   2   4  13       77.12       74.01      3.20 o 
   3   4  13        5.27        3.92      1.74 o 
   4   4  13       34.97       32.14      2.76 o 
   5   4  13      106.79      105.57      5.03 o 
   6   4  13        3.71        2.49      2.21 o 
   7   4  13       11.25        6.82      2.77 o 
   8   4  13        3.24        5.21      2.22 o 
   9   4  13        2.22        7.38      2.62 o 
  10   4  13        1.28        0.40      2.41 o 
  11   4  13       11.66        3.97      3.77 o 
   1   5  13        1.49        2.51      1.82 o 
   2   5  13        0.47        0.64      1.95 o 
   3   5  13      164.79      171.81      5.47 o 
   4   5  13       14.42       16.84      2.64 o 
   5   5  13      134.62      136.59      5.33 o 
   6   5  13       24.29       15.83      4.00 o 
   7   5  13       22.78       20.62      3.65 o 
   8   5  13       83.01       77.43      7.01 o 
   9   5  13      107.35       97.58      7.81 o 
  10   5  13        2.42        7.38      3.70 o 
   0   6  13      168.24      164.25      7.61 o 
   1   6  13       20.79       18.51      2.95 o 
   2   6  13       94.65       96.41      4.71 o 
   3   6  13        5.33        3.54      2.43 o 
   4   6  13        0.03       -0.55      2.32 o 
   5   6  13        4.43       -1.49      2.52 o 
   6   6  13       26.57       30.49      4.05 o 
   7   6  13       21.30       22.74      3.82 o 
   0   0  14     3912.15     3969.44     52.83 o 
   1   0  14      445.68      413.20      8.26 o 
   2   0  14      333.09      299.41      6.41 o 
   3   0  14       80.88       82.43      4.39 o 
   4   0  14       84.68       91.39      4.59 o 
   5   0  14      430.74      386.83      9.78 o 
   6   0  14      438.20      457.00     16.11 o 
   7   0  14       61.29       60.61      4.19 o 
   8   0  14       55.32       61.41      4.99 o 
   9   0  14        4.14        6.44      2.91 o 
  10   0  14       21.84       31.21      4.35 o 
  11   0  14       31.63       20.13      4.99 o 
  12   0  14       55.36       57.63      8.66 o 
  13   0  14       38.51       38.44     12.04 o 
   1   1  14       11.30        7.63      1.52 o 
   2   1  14      169.78      163.77      3.61 o 
   3   1  14      535.15      515.28      6.34 o 
   4   1  14      158.14      174.38      3.73 o 
   5   1  14        2.22        2.73      1.40 o 
   6   1  14      169.05      165.47      4.01 o 
   7   1  14        0.02        0.36      1.53 o 
   8   1  14      265.34      236.53      5.49 o 
   9   1  14       15.64       19.30      2.54 o 
  10   1  14       59.82       64.37      4.14 o 
  11   1  14        0.00        0.02      2.50 o 
  12   1  14       17.83       19.51      4.03 o 
  13   1  14        0.84        1.24      3.64 o 
   0   2  14        0.17        1.63      2.08 o 
   1   2  14       39.70       43.65      2.49 o 
   2   2  14        1.31        1.95      1.48 o 
   3   2  14       12.11       11.50      1.72 o 
   4   2  14       46.49       44.06      2.48 o 
   5   2  14        0.31        0.34      1.44 o 
   6   2  14        6.76        9.99      2.71 o 
   7   2  14        0.30        1.37      1.64 o 
   8   2  14        4.85        6.54      1.79 o 
   9   2  14        1.02       -1.09      1.65 o 
  10   2  14        7.04        1.93      2.33 o 
  11   2  14        1.89        0.02      2.79 o 
  12   2  14        0.04       -2.32      2.71 o 
  13   2  14        0.03        0.80      4.73 o 
   1   3  14        0.05       -1.49      1.43 o 
   2   3  14        3.95        1.11      1.58 o 
   3   3  14      419.46      413.05      6.61 o 
   4   3  14       21.61       32.60      2.46 o 
   5   3  14      209.04      217.85      5.23 o 
   6   3  14       94.44       99.31      3.93 o 
   7   3  14       38.89       38.54      2.73 o 
   8   3  14      129.18      124.80      4.47 o 
   9   3  14       25.10       20.51      3.02 o 
  10   3  14        1.16       -2.51      2.07 o 
  11   3  14        9.41        9.62      4.03 o 
  12   3  14       15.09       23.84      5.35 o 
   0   4  14      532.35      493.90     10.36 o 
   1   4  14       58.32       53.73      3.03 o 
   2   4  14      213.39      205.25      4.87 o 
   3   4  14        1.41       -0.76      1.79 o 
   4   4  14       21.67       24.76      2.66 o 
   5   4  14       42.44       38.56      3.06 o 
   6   4  14      116.30      129.82      4.94 o 
   7   4  14        1.82        1.10      2.36 o 
   8   4  14       10.81       12.19      2.81 o 
   9   4  14       24.71       25.67      3.67 o 
  10   4  14       14.87       23.40      3.49 o 
   1   5  14       54.27       62.08      3.39 o 
   2   5  14        0.15        0.06      1.95 o 
   3   5  14        6.25        1.70      2.06 o 
   4   5  14       13.81       15.78      2.61 o 
   5   5  14        0.10        0.72      2.26 o 
   6   5  14      133.75      134.57      6.25 o 
   7   5  14       13.71        7.63      3.08 o 
   8   5  14       29.64       22.92      3.74 o 
   0   6  14        8.87        9.59      3.47 o 
   1   6  14       48.18       48.51      3.81 o 
   2   6  14       15.22       13.73      3.08 o 
   3   6  14        2.64        5.00      2.41 o 
   4   6  14       17.80       15.62      3.14 o 
   5   6  14        3.14        4.40      3.04 o 
   1   1  15        1.77        2.07      1.37 o 
   2   1  15        6.75        8.91      1.63 o 
   3   1  15      602.60      584.51      7.37 o 
   4   1  15       95.63      103.62      4.01 o 
   5   1  15        1.18        3.16      2.03 o 
   6   1  15        9.65       12.12      2.21 o 
   7   1  15        0.46        1.04      1.75 o 
   8   1  15       40.48       34.82      2.87 o 
   9   1  15       11.89        9.49      2.45 o 
  10   1  15        4.72       10.06      2.81 o 
  11   1  15        1.85       -2.01      4.08 o 
  12   1  15       11.33       13.95      4.17 o 
   0   2  15      220.23      196.01      6.58 o 
   1   2  15      395.94      375.81      6.18 o 
   2   2  15       48.28       49.03      2.87 o 
   3   2  15        2.45        3.31      1.62 o 
   4   2  15       27.03       19.02      2.16 o 
   5   2  15      300.50      275.97      6.22 o 
   6   2  15       68.96       81.76      3.60 o 
   7   2  15        4.58        4.92      1.80 o 
   8   2  15       80.68       90.59      3.72 o 
   9   2  15       31.93       25.38      2.73 o 
  10   2  15      118.94      150.26      6.60 o 
  11   2  15       18.43        9.46      3.22 o 
  12   2  15       32.86       31.49      4.19 o 
   1   3  15       88.82       87.66      3.44 o 
   2   3  15       81.60       95.03      4.06 o 
   3   3  15      134.90      135.12      4.25 o 
   4   3  15       71.05       76.45      3.65 o 
   5   3  15        0.87       -0.22      1.87 o 
   6   3  15       32.69       36.97      3.27 o 
   7   3  15       48.78       44.79      3.41 o 
   8   3  15        9.14        7.89      2.32 o 
   9   3  15        3.39        2.55      2.49 o 
  10   3  15        0.05       -1.63      2.38 o 
  11   3  15        0.22       -2.53      2.58 o 
   0   4  15      338.99      324.42      8.66 o 
   1   4  15       92.42       89.65      3.71 o 
   2   4  15        2.33        5.56      2.02 o 
   3   4  15       25.83       26.50      2.80 o 
   4   4  15        3.91        2.08      2.13 o 
   5   4  15        0.03       -1.40      1.99 o 
   6   4  15       19.27       19.30      2.91 o 
   7   4  15       10.50       13.74      2.96 o 
   8   4  15        2.89        0.65      2.54 o 
   9   4  15        9.98        8.92      2.97 o 
   1   5  15        1.35        0.61      1.85 o 
   2   5  15        0.20       -2.08      1.96 o 
   3   5  15       57.34       61.59      3.72 o 
   4   5  15       76.73       77.17      4.15 o 
   5   5  15       87.25       87.28      4.99 o 
   6   5  15       49.74       61.97      4.84 o 
   7   5  15        4.81        7.19      3.18 o 
   0   6  15       41.92       37.87      5.51 o 
   1   6  15       28.53       30.04      3.39 o 
   2   6  15       11.54        7.36      2.63 o 
   0   0  16       10.67        9.19      3.82 o 
   1   0  16        4.67        0.12      2.13 o 
   2   0  16        3.42        3.66      2.36 o 
   3   0  16        2.47       -0.91      2.14 o 
   4   0  16      262.97      248.12      7.45 o 
   5   0  16       17.75       14.60      3.00 o 
   6   0  16       42.07       56.80      4.44 o 
   7   0  16        0.01        4.34      2.87 o 
   8   0  16       89.09      101.41      6.44 o 
   9   0  16        2.17       -1.02      3.17 o 
  10   0  16      212.95      234.30      9.40 o 
  11   0  16        5.89        4.94      4.32 o 
   1   1  16        1.09        0.92      1.61 o 
   2   1  16      179.56      200.69      4.44 o 
   3   1  16       32.84       34.50      2.41 o 
   4   1  16       88.56       99.78      3.45 o 
   5   1  16        8.34       10.48      1.91 o 
   6   1  16        0.04       -0.23      1.74 o 
   7   1  16       11.26        9.49      2.18 o 
   8   1  16        4.63        4.04      2.07 o 
   9   1  16        1.78        2.70      2.26 o 
  10   1  16        0.60        1.53      2.55 o 
  11   1  16        0.06        0.72      2.76 o 
   0   2  16      276.62      280.03      7.57 o 
   1   2  16        3.08        3.60      1.75 o 
   2   2  16        4.82        5.65      1.81 o 
   3   2  16       10.16        9.01      2.44 o 
   4   2  16        1.23        1.15      1.63 o 
   5   2  16       31.66       33.44      2.75 o 
   6   2  16       13.22       14.33      2.17 o 
   7   2  16       28.22       28.37      2.64 o 
   8   2  16        0.43       -1.63      1.83 o 
   9   2  16        2.07       -1.79      2.42 o 
  10   2  16        2.06        1.97      3.19 o 
   1   3  16       28.92       33.67      2.63 o 
   2   3  16        4.58        1.00      1.83 o 
   3   3  16      114.37      112.33      4.09 o 
   4   3  16      106.39      109.82      4.38 o 
   5   3  16        1.10        1.61      1.90 o 
   6   3  16       34.99       39.04      3.17 o 
   7   3  16        0.16        0.05      2.16 o 
   8   3  16       11.55        5.50      2.46 o 
   9   3  16       19.83       20.13      3.17 o 
   0   4  16        1.85        0.32      2.49 o 
   1   4  16       26.62       27.84      2.63 o 
   2   4  16        3.59        3.15      1.89 o 
   3   4  16        9.06        3.46      2.15 o 
   4   4  16        0.87       -0.36      2.04 o 
   5   4  16       25.96       16.21      2.78 o 
   6   4  16        0.54        2.27      2.43 o 
   7   4  16        0.32       -1.17      2.53 o 
   8   4  16       39.99       44.38      4.37 o 
   1   5  16        0.03        0.70      2.15 o 
   2   5  16       64.83       73.39      4.03 o 
   3   5  16        3.51       -0.37      2.48 o 
   4   5  16       36.76       39.19      3.51 o 
   5   5  16        0.19        1.75      2.43 o 
   1   1  17       47.89       44.65      2.96 o 
   2   1  17        9.96       15.69      2.12 o 
   3   1  17        7.05        3.81      1.74 o 
   4   1  17       78.63       88.01      3.70 o 
   5   1  17        0.00        4.20      1.87 o 
   6   1  17       52.29       63.30      3.70 o 
   7   1  17        2.32        0.59      2.01 o 
   8   1  17       13.30        5.59      2.83 o 
   9   1  17        9.44        6.33      2.60 o 
  10   1  17        4.90        6.73      3.79 o 
   0   2  17      119.20      126.51      6.21 o 
   1   2  17       31.20       28.94      2.61 o 
   2   2  17        0.42        0.15      1.72 o 
   3   2  17       10.36        7.78      2.04 o 
   4   2  17        4.28        6.25      1.93 o 
   5   2  17        5.90        7.62      2.26 o 
   6   2  17       21.44       30.22      2.93 o 
   7   2  17        0.25        2.02      2.08 o 
   8   2  17       27.06       38.97      3.35 o 
   9   2  17       14.70       18.82      3.31 o 
   1   3  17       17.07       15.58      2.39 o 
   2   3  17       18.38       17.26      2.45 o 
   3   3  17        0.34        0.53      2.05 o 
   4   3  17       36.33       45.80      3.35 o 
   5   3  17       14.78       15.34      2.61 o 
   6   3  17       47.42       56.55      3.74 o 
   7   3  17       20.97       25.06      3.86 o 
   8   3  17        5.26        3.83      2.82 o 
   0   4  17       38.53       29.40      4.05 o 
   1   4  17       22.50       17.31      2.57 o 
   2   4  17        6.00        8.89      2.47 o 
   3   4  17        0.69       -1.64      2.05 o 
   4   4  17        0.27       -0.94      2.17 o 
   5   4  17       32.12       29.32      3.16 o 
   0   0  18      282.58      294.59     13.45 o 
   1   0  18        3.44        2.17      2.72 o 
   2   0  18       19.39       26.87      3.71 o 
   3   0  18        0.09        2.59      2.70 o 
   4   0  18        7.74       12.58      3.40 o 
   5   0  18       95.96      102.38      6.32 o 
   6   0  18       18.11       19.90      3.89 o 
   7   0  18        1.24        0.50      3.49 o 
   8   0  18        1.54        3.60      3.56 o 
   1   1  18        5.23        7.70      2.13 o 
   2   1  18        0.20       -2.58      1.72 o 
   3   1  18        5.27        3.35      2.04 o 
   4   1  18       38.28       47.65      3.41 o 
   5   1  18        0.59        2.61      1.98 o 
   6   1  18      154.78      162.53      5.42 o 
   7   1  18        6.38        9.64      2.45 o 
   8   1  18        3.16        7.77      2.68 o 
   0   2  18        0.04       -2.07      2.53 o 
   1   2  18        1.44        3.43      2.07 o 
   2   2  18       10.92       10.51      2.32 o 
   3   2  18        1.30        1.35      1.88 o 
   4   2  18       20.34       19.20      2.71 o 
   5   2  18        1.78        2.69      2.19 o 
   6   2  18        0.08        3.26      2.42 o 
   7   2  18        2.81        4.16      2.47 o 
   1   3  18        0.12       -0.83      2.06 o 
   2   3  18        8.57        9.12      2.28 o 
   3   3  18       15.75       12.67      3.15 o 
   4   3  18       57.13       54.96      3.84 o 
   5   3  18        5.64       11.18      2.60 o 
   0   4  18       44.22       41.92      4.57 o 
   1   4  18        7.19        5.78      2.30 o 
   2   4  18        9.06        9.65      2.73 o 
   1   1  19        2.00        2.51      2.17 o 
   2   1  19       22.86       25.44      2.99 o 
   3   1  19        4.12        6.94      2.28 o 
   4   1  19       71.15       77.93      4.21 o 
   5   1  19        9.76       14.27      2.89 o 
   6   1  19       28.97       35.13      3.52 o 
   0   2  19       52.56       45.36      4.92 o 
   1   2  19       28.99       33.05      3.26 o 
   2   2  19       19.23       18.25      2.66 o 
   3   2  19        4.55        5.18      2.20 o 
   4   2  19        7.02        4.70      2.46 o 
   1   3  19        4.18        0.78      2.22 o 
   0   0  20       10.40        7.61      5.15 o 
   1   0  20       40.65       62.38      5.98 o 
   2   0  20       14.07       16.63      4.09 o 
   1   1  20        0.10        0.87      2.31 o 
                                                 
